# Supplementary material for: N-Cyclo­hexyl-4-meth­yl-N-propyl­benzene­sulfonamide
Source: Acta Crystallogr Sect E Struct Rep Online. 2010 Mar 3;66(Pt 4):o741. doi: 10.1107/S1600536810006756 (PMC2983795; doi:10.1107/S1600536810006756)
Supplement: Supplementary file 1 [file e-66-0o741-sup1.cif]

##############################################################################
###                                                                        ###
###        Electronic paper (Acta Crystallographica Section E)             ###
###                                                                        ###
##############################################################################
#                                                                            #
# This CIF contains the data in a paper accepted for publication in Acta     #
# Crystallographica Section E. It conforms to the requirements of Notes      #
# for Authors for Section E, and has been peer reviewed under the auspices   #
# of the IUCr Commission on Journals.                                        #
#                                                                            #
# Full details of the Crystallographic Information File format               #
# are given in the paper "The Crystallographic Information File (CIF):       #
# a New Standard Archive File for Crystallography" by S. R. Hall, F. H.      #
# Allen and I. D. Brown [Acta Cryst. (1991), A47, 655-685].                  #
#                                                                            #
# The current version of the core CIF dictionary is obtainable from          #
# ftp://ftp.iucr.org/pub/cif_core.dic. The current version number is 2.4.    #
#                                                                            #
# Software is freely available for graphical display of the structure(s) in  #
# this CIF.  For information consult the CIF home page http://www.iucr.org/  #
# cif/home.html                                                              #
#                                                                            #
# This file may be used for bona fide research purposes within the           #
# scientific community so long as proper attribution is given to the journal # 
# article from which it was obtained.                                        #
#                                                                            #
##############################################################################
                                             
data_I
_audit_creation_method     SHELXL-97
_chemical_name_systematic
;
<i>N</i>-Cyclohexyl-4-methyl-<i>N</i>-propylbenzenesulfonamide
;
_chemical_name_common
                '<i>N</i>-Cyclohexyl-<i>N</i>-propyl-4-methylbenzenesulfonamide'
_chemical_formula_moiety     'C16 H25 N O2 S'
_chemical_formula_sum     'C16 H25 N O2 S'
_chemical_formula_iupac     'C16 H25 N O2 S'
_chemical_formula_weight     295.43
_chemical_melting_point     ?
_symmetry_cell_setting     'monoclinic'
_symmetry_space_group_name_H-M     'P 21/n'
_symmetry_space_group_name_Hall     '-P 2yn'
loop_
    _symmetry_equiv_pos_as_xyz
    'x, y, z'
    '-x+1/2, y+1/2, -z+1/2'
    '-x, -y, -z'
    'x-1/2, -y-1/2, z-1/2'
_cell_length_a     7.8207(5)
_cell_length_b     25.2915(16)
_cell_length_c     8.3135(6)
_cell_angle_alpha     90.00
_cell_angle_beta     102.411(3)
_cell_angle_gamma     90.00
_cell_volume     1605.96(19)
_cell_formula_units_Z     4
_cell_measurement_reflns_used     856
_cell_measurement_theta_min     2.63
_cell_measurement_theta_max     17.08
_cell_measurement_temperature     296(2)
_exptl_crystal_description     'needle'
_exptl_crystal_colour     'colorless'
_exptl_crystal_size_max     0.16
_exptl_crystal_size_mid     0.08
_exptl_crystal_size_min     0.06
_exptl_crystal_density_diffrn     1.222
_exptl_crystal_density_meas     ?
_exptl_crystal_density_method     'not measured'
_exptl_crystal_F_000     640
_exptl_absorpt_coefficient_mu     0.203
_exptl_absorpt_correction_type     'multi-scan'
_exptl_absorpt_process_details     '(SADABS; Bruker, 2007)'
_exptl_absorpt_correction_T_min     0.9798
_exptl_absorpt_correction_T_max     0.9879
_exptl_special_details
;
;
_diffrn_ambient_temperature     296(2)
_diffrn_radiation_type     MoK\a
_diffrn_radiation_wavelength     0.71073
_diffrn_radiation_source     'fine-focus sealed tube'
_diffrn_radiation_monochromator     graphite
_diffrn_measurement_device_type     'Bruker Kappa APEXII CCD'
_diffrn_measurement_method     '\f and \w scans'
_diffrn_detector_area_resol_mean     ?
_diffrn_reflns_number     12946
_diffrn_reflns_av_R_equivalents     0.1244
_diffrn_reflns_av_sigmaI/netI     0.1465
_diffrn_reflns_theta_min     1.61
_diffrn_reflns_theta_max     25.56
_diffrn_reflns_theta_full     25.56
_diffrn_measured_fraction_theta_max     0.996
_diffrn_measured_fraction_theta_full     0.996
_diffrn_reflns_limit_h_min     -9
_diffrn_reflns_limit_h_max     9
_diffrn_reflns_limit_k_min     -30
_diffrn_reflns_limit_k_max     30
_diffrn_reflns_limit_l_min     -8
_diffrn_reflns_limit_l_max     10
_diffrn_standards_number     0
_diffrn_standards_interval_count     .
_diffrn_standards_interval_time     .
_diffrn_standards_decay_%     ?
_refine_special_details
;
Refinement of <i>F</i>^2^ against ALL reflections. The weighted <i>R</i>-factor
wR and goodness of fit <i>S</i> are based on <i>F</i>^2^, conventional
<i>R</i>-factors <i>R</i> are based on <i>F</i>, with <i>F</i> set to zero for
negative <i>F</i>^2^. The threshold expression of <i>F</i>^2^ >
2\s(<i>F</i>^2^) is used only for calculating <i>R</i>-factors(gt) etc. and is
not relevant to the choice of reflections for refinement. <i>R</i>-factors
based on <i>F</i>^2^ are statistically about twice as large as those based on
<i>F</i>, and <i>R</i>- factors based on ALL data will be even larger.
;
_reflns_number_total     3004
_reflns_number_gt     1271
_reflns_threshold_expression     I>2\s(I)
_refine_ls_structure_factor_coef     Fsqd
_refine_ls_matrix_type     full
_refine_ls_R_factor_all     0.1839
_refine_ls_R_factor_gt     0.0616
_refine_ls_wR_factor_gt     0.0945
_refine_ls_wR_factor_ref     0.1282
_refine_ls_goodness_of_fit_ref     0.902
_refine_ls_restrained_S_all     0.902
_refine_ls_number_reflns     3003
_refine_ls_number_parameters     183
_refine_ls_number_restraints     0
_refine_ls_hydrogen_treatment     constr
_refine_ls_weighting_scheme     calc
_refine_ls_weighting_details
         'calc w=1/[\s^2^(Fo^2^)+(0.0333P)^2^+0.8827P] where P=(Fo^2^+2Fc^2^)/3'
_atom_sites_solution_hydrogens     geom
_atom_sites_solution_primary     direct
_atom_sites_solution_secondary     difmap
_refine_ls_shift/su_max     0.000
_refine_ls_shift/su_mean     0.000
_refine_diff_density_max     0.167
_refine_diff_density_min     -0.231
_refine_ls_extinction_method     none
_refine_ls_extinction_coef     ?
loop_
    _atom_type_symbol
    _atom_type_description
    _atom_type_scat_dispersion_real
    _atom_type_scat_dispersion_imag
    _atom_type_scat_source
    'C' 'C' 0.0033 0.0016
                         'International Tables Vol C Tables 4.2.6.8 and 6.1.1.4'
    'H' 'H' 0.0000 0.0000
                         'International Tables Vol C Tables 4.2.6.8 and 6.1.1.4'
    'N' 'N' 0.0061 0.0033
                         'International Tables Vol C Tables 4.2.6.8 and 6.1.1.4'
    'O' 'O' 0.0106 0.0060
                         'International Tables Vol C Tables 4.2.6.8 and 6.1.1.4'
    'S' 'S' 0.1246 0.1234
                         'International Tables Vol C Tables 4.2.6.8 and 6.1.1.4'
_computing_data_collection     'APEX2 (Bruker, 2007)'
_computing_cell_refinement     'SAINT (Bruker, 2007)'
_computing_data_reduction     'SAINT (Bruker, 2007)'
_computing_structure_solution     'SHELXS97 (Sheldrick, 2008)'
_computing_structure_refinement     'SHELXL97 (Sheldrick, 2008)'
_computing_molecular_graphics
                  'ORTEP-3 for Windows (Farrugia, 1997) and PLATON (Spek, 2009)'
_computing_publication_material
;
WinGX (Farrugia, 1999) and PLATON (Spek, 2009)
;
loop_
    _atom_site_type_symbol
    _atom_site_label
    _atom_site_fract_x
    _atom_site_fract_y
    _atom_site_fract_z
    _atom_site_U_iso_or_equiv
    _atom_site_adp_type
    _atom_site_calc_flag
    _atom_site_refinement_flags
    _atom_site_occupancy
    _atom_site_disorder_assembly
    _atom_site_disorder_group
    S S1 -0.12769(14) 0.12574(4) 0.82665(13) 0.0507(3) Uani d . 1 . .
    O O1 -0.1615(4) 0.15917(11) 0.9551(3) 0.0687(9) Uani d . 1 . .
    O O2 -0.2485(3) 0.08478(11) 0.7610(3) 0.0626(8) Uani d . 1 . .
    N N1 0.0618(4) 0.09828(12) 0.8964(4) 0.0444(8) Uani d . 1 . .
    C C1 -0.1095(5) 0.16743(15) 0.6605(5) 0.0410(10) Uani d . 1 . .
    C C2 -0.0304(5) 0.21596(16) 0.6879(5) 0.0570(12) Uani d . 1 . .
    H H2 0.0079 0.2283 0.7950 0.068 Uiso calc R 1 . .
    C C3 -0.0076(5) 0.24655(16) 0.5559(6) 0.0583(12) Uani d . 1 . .
    H H3 0.0477 0.2792 0.5761 0.070 Uiso calc R 1 . .
    C C4 -0.0647(5) 0.22991(16) 0.3951(5) 0.0475(11) Uani d . 1 . .
    C C5 -0.1461(5) 0.18147(16) 0.3710(5) 0.0510(11) Uani d . 1 . .
    H H5 -0.1880 0.1695 0.2639 0.061 Uiso calc R 1 . .
    C C6 -0.1676(5) 0.14986(15) 0.5021(5) 0.0464(11) Uani d . 1 . .
    H H6 -0.2211 0.1170 0.4824 0.056 Uiso calc R 1 . .
    C C7 0.1201(5) 0.05534(15) 0.7993(5) 0.0479(11) Uani d . 1 . .
    H H7 0.0146 0.0388 0.7337 0.058 Uiso calc R 1 . .
    C C8 0.2179(5) 0.01308(14) 0.9125(5) 0.0559(12) Uani d . 1 . .
    H H8A 0.1448 0.0002 0.9847 0.067 Uiso calc R 1 . .
    H H8B 0.3230 0.0282 0.9804 0.067 Uiso calc R 1 . .
    C C9 0.2676(6) -0.03285(16) 0.8126(6) 0.0709(14) Uani d . 1 . .
    H H9A 0.3344 -0.0587 0.8867 0.085 Uiso calc R 1 . .
    H H9B 0.1620 -0.0500 0.7525 0.085 Uiso calc R 1 . .
    C C10 0.3749(6) -0.01397(16) 0.6925(5) 0.0611(13) Uani d . 1 . .
    H H10A 0.3995 -0.0436 0.6269 0.073 Uiso calc R 1 . .
    H H10B 0.4857 0.0000 0.7531 0.073 Uiso calc R 1 . .
    C C11 0.2786(6) 0.02856(18) 0.5800(5) 0.0739(14) Uani d . 1 . .
    H H11A 0.1737 0.0137 0.5110 0.089 Uiso calc R 1 . .
    H H11B 0.3526 0.0416 0.5089 0.089 Uiso calc R 1 . .
    C C12 0.2289(6) 0.07402(16) 0.6810(5) 0.0654(13) Uani d . 1 . .
    H H12A 0.3346 0.0908 0.7423 0.078 Uiso calc R 1 . .
    H H12B 0.1635 0.1002 0.6073 0.078 Uiso calc R 1 . .
    C C13 -0.0380(6) 0.26366(17) 0.2532(5) 0.0729(14) Uani d . 1 . .
    H H13A 0.0274 0.2947 0.2949 0.109 Uiso calc PR 0.50 . .
    H H13B -0.1497 0.2739 0.1878 0.109 Uiso calc PR 0.50 . .
    H H13C 0.0254 0.2439 0.1865 0.109 Uiso calc PR 0.50 . .
    H H13D -0.0920 0.2470 0.1512 0.109 Uiso calc PR 0.50 . .
    H H13E 0.0851 0.2678 0.2583 0.109 Uiso calc PR 0.50 . .
    H H13F -0.0900 0.2978 0.2597 0.109 Uiso calc PR 0.50 . .
    C C14 0.1931(5) 0.12873(15) 1.0130(4) 0.0508(11) Uani d . 1 . .
    H H14A 0.1650 0.1660 0.9987 0.061 Uiso calc R 1 . .
    H H14B 0.3067 0.1233 0.9866 0.061 Uiso calc R 1 . .
    C C15 0.2050(5) 0.11426(15) 1.1910(5) 0.0560(12) Uani d . 1 . .
    H H15A 0.2365 0.0772 1.2070 0.067 Uiso calc R 1 . .
    H H15B 0.0913 0.1191 1.2179 0.067 Uiso calc R 1 . .
    C C16 0.3390(6) 0.14751(16) 1.3061(5) 0.0729(14) Uani d . 1 . .
    H H16A 0.4510 0.1438 1.2774 0.109 Uiso calc R 1 . .
    H H16B 0.3473 0.1359 1.4174 0.109 Uiso calc R 1 . .
    H H16C 0.3038 0.1839 1.2965 0.109 Uiso calc R 1 . .
loop_
    _atom_site_aniso_label
    _atom_site_aniso_U_11
    _atom_site_aniso_U_22
    _atom_site_aniso_U_33
    _atom_site_aniso_U_12
    _atom_site_aniso_U_13
    _atom_site_aniso_U_23
    S1 0.0461(7) 0.0630(7) 0.0445(7) 0.0111(7) 0.0127(5) 0.0063(6)
    O1 0.076(2) 0.086(2) 0.050(2) 0.0307(17) 0.0248(16) -0.0003(16)
    O2 0.0441(18) 0.072(2) 0.071(2) -0.0052(16) 0.0099(15) 0.0123(16)
    N1 0.042(2) 0.053(2) 0.036(2) 0.0063(17) 0.0035(16) 0.0006(16)
    C1 0.041(3) 0.044(2) 0.038(3) 0.005(2) 0.006(2) -0.004(2)
    C2 0.067(3) 0.054(3) 0.044(3) 0.002(2) -0.002(2) -0.013(2)
    C3 0.066(3) 0.042(3) 0.061(3) -0.007(2) 0.002(3) -0.002(2)
    C4 0.042(3) 0.051(3) 0.048(3) 0.006(2) 0.007(2) 0.007(2)
    C5 0.059(3) 0.054(3) 0.036(3) 0.003(2) 0.002(2) -0.001(2)
    C6 0.047(3) 0.044(2) 0.045(3) -0.005(2) 0.004(2) -0.004(2)
    C7 0.044(3) 0.060(3) 0.041(3) 0.004(2) 0.010(2) 0.000(2)
    C8 0.063(3) 0.053(3) 0.058(3) 0.004(2) 0.027(2) 0.013(2)
    C9 0.073(4) 0.052(3) 0.097(4) 0.005(3) 0.040(3) 0.000(3)
    C10 0.056(3) 0.058(3) 0.073(3) 0.002(2) 0.024(3) -0.009(2)
    C11 0.070(4) 0.100(4) 0.057(3) 0.019(3) 0.026(3) 0.002(3)
    C12 0.072(3) 0.073(3) 0.058(3) 0.026(3) 0.028(3) 0.023(2)
    C13 0.074(3) 0.075(3) 0.070(3) -0.007(3) 0.016(3) 0.016(3)
    C14 0.052(3) 0.054(3) 0.046(3) 0.006(2) 0.007(2) 0.004(2)
    C15 0.060(3) 0.064(3) 0.043(3) -0.003(2) 0.008(2) 0.002(2)
    C16 0.089(4) 0.075(3) 0.048(3) -0.011(3) -0.001(3) 0.004(2)
_geom_special_details
;
All s.u.'s (except the s.u. in the dihedral angle between two l.s. planes) are
estimated using the full covariance matrix. The cell s.u.'s are taken into
account individually in the estimation of s.u.'s in distances, angles and
torsion angles; correlations between s.u.'s in cell parameters are only used
when they are defined by crystal symmetry. An approximate (isotropic)
treatment of cell s.u.'s is used for estimating s.u.'s involving l.s. planes.
;
loop_
    _geom_bond_atom_site_label_1
    _geom_bond_atom_site_label_2
    _geom_bond_site_symmetry_2
    _geom_bond_distance
    _geom_bond_publ_flag
    S1 O2 . 1.429(3) ?
    S1 O1 . 1.430(3) ?
    S1 N1 . 1.627(3) ?
    S1 C1 . 1.767(4) ?
    N1 C14 . 1.469(4) ?
    N1 C7 . 1.482(4) ?
    C1 C2 . 1.371(5) ?
    C1 C6 . 1.372(5) ?
    C2 C3 . 1.385(5) ?
    C2 H2 . 0.9300 ?
    C3 C4 . 1.381(5) ?
    C3 H3 . 0.9300 ?
    C4 C5 . 1.375(5) ?
    C4 C13 . 1.507(5) ?
    C5 C6 . 1.391(5) ?
    C5 H5 . 0.9300 ?
    C6 H6 . 0.9300 ?
    C7 C12 . 1.508(5) ?
    C7 C8 . 1.518(5) ?
    C7 H7 . 0.9800 ?
    C8 C9 . 1.526(5) ?
    C8 H8A . 0.9700 ?
    C8 H8B . 0.9700 ?
    C9 C10 . 1.513(5) ?
    C9 H9A . 0.9700 ?
    C9 H9B . 0.9700 ?
    C10 C11 . 1.516(5) ?
    C10 H10A . 0.9700 ?
    C10 H10B . 0.9700 ?
    C11 C12 . 1.522(5) ?
    C11 H11A . 0.9700 ?
    C11 H11B . 0.9700 ?
    C12 H12A . 0.9700 ?
    C12 H12B . 0.9700 ?
    C13 H13A . 0.9600 ?
    C13 H13B . 0.9600 ?
    C13 H13C . 0.9600 ?
    C13 H13D . 0.9600 ?
    C13 H13E . 0.9600 ?
    C13 H13F . 0.9600 ?
    C14 C15 . 1.507(5) ?
    C14 H14A . 0.9700 ?
    C14 H14B . 0.9700 ?
    C15 C16 . 1.513(5) ?
    C15 H15A . 0.9700 ?
    C15 H15B . 0.9700 ?
    C16 H16A . 0.9600 ?
    C16 H16B . 0.9600 ?
    C16 H16C . 0.9600 ?
loop_
    _geom_angle_atom_site_label_1
    _geom_angle_atom_site_label_2
    _geom_angle_atom_site_label_3
    _geom_angle_site_symmetry_1
    _geom_angle_site_symmetry_3
    _geom_angle
    _geom_angle_publ_flag
    O2 S1 O1 . . 120.02(18) ?
    O2 S1 N1 . . 107.69(17) ?
    O1 S1 N1 . . 106.65(17) ?
    O2 S1 C1 . . 106.95(18) ?
    O1 S1 C1 . . 106.83(18) ?
    N1 S1 C1 . . 108.25(16) ?
    C14 N1 C7 . . 119.4(3) ?
    C14 N1 S1 . . 117.7(2) ?
    C7 N1 S1 . . 118.8(3) ?
    C2 C1 C6 . . 119.6(4) ?
    C2 C1 S1 . . 120.9(3) ?
    C6 C1 S1 . . 119.4(3) ?
    C1 C2 C3 . . 119.9(4) ?
    C1 C2 H2 . . 120.0 ?
    C3 C2 H2 . . 120.0 ?
    C4 C3 C2 . . 121.8(4) ?
    C4 C3 H3 . . 119.1 ?
    C2 C3 H3 . . 119.1 ?
    C5 C4 C3 . . 117.1(4) ?
    C5 C4 C13 . . 121.9(4) ?
    C3 C4 C13 . . 121.0(4) ?
    C4 C5 C6 . . 121.8(4) ?
    C4 C5 H5 . . 119.1 ?
    C6 C5 H5 . . 119.1 ?
    C1 C6 C5 . . 119.7(4) ?
    C1 C6 H6 . . 120.1 ?
    C5 C6 H6 . . 120.1 ?
    N1 C7 C12 . . 114.1(3) ?
    N1 C7 C8 . . 110.6(3) ?
    C12 C7 C8 . . 110.2(3) ?
    N1 C7 H7 . . 107.2 ?
    C12 C7 H7 . . 107.2 ?
    C8 C7 H7 . . 107.2 ?
    C7 C8 C9 . . 110.6(3) ?
    C7 C8 H8A . . 109.5 ?
    C9 C8 H8A . . 109.5 ?
    C7 C8 H8B . . 109.5 ?
    C9 C8 H8B . . 109.5 ?
    H8A C8 H8B . . 108.1 ?
    C10 C9 C8 . . 111.2(3) ?
    C10 C9 H9A . . 109.4 ?
    C8 C9 H9A . . 109.4 ?
    C10 C9 H9B . . 109.4 ?
    C8 C9 H9B . . 109.4 ?
    H9A C9 H9B . . 108.0 ?
    C9 C10 C11 . . 111.0(3) ?
    C9 C10 H10A . . 109.4 ?
    C11 C10 H10A . . 109.4 ?
    C9 C10 H10B . . 109.4 ?
    C11 C10 H10B . . 109.4 ?
    H10A C10 H10B . . 108.0 ?
    C10 C11 C12 . . 110.3(4) ?
    C10 C11 H11A . . 109.6 ?
    C12 C11 H11A . . 109.6 ?
    C10 C11 H11B . . 109.6 ?
    C12 C11 H11B . . 109.6 ?
    H11A C11 H11B . . 108.1 ?
    C7 C12 C11 . . 111.7(4) ?
    C7 C12 H12A . . 109.3 ?
    C11 C12 H12A . . 109.3 ?
    C7 C12 H12B . . 109.3 ?
    C11 C12 H12B . . 109.3 ?
    H12A C12 H12B . . 107.9 ?
    C4 C13 H13A . . 109.5 ?
    C4 C13 H13B . . 109.5 ?
    H13A C13 H13B . . 109.5 ?
    C4 C13 H13C . . 109.5 ?
    H13A C13 H13C . . 109.5 ?
    H13B C13 H13C . . 109.5 ?
    C4 C13 H13D . . 109.5 ?
    H13A C13 H13D . . 141.1 ?
    H13B C13 H13D . . 56.3 ?
    H13C C13 H13D . . 56.3 ?
    C4 C13 H13E . . 109.5 ?
    H13A C13 H13E . . 56.3 ?
    H13B C13 H13E . . 141.1 ?
    H13C C13 H13E . . 56.3 ?
    H13D C13 H13E . . 109.5 ?
    C4 C13 H13F . . 109.5 ?
    H13A C13 H13F . . 56.3 ?
    H13B C13 H13F . . 56.3 ?
    H13C C13 H13F . . 141.1 ?
    H13D C13 H13F . . 109.5 ?
    H13E C13 H13F . . 109.5 ?
    N1 C14 C15 . . 114.1(3) ?
    N1 C14 H14A . . 108.7 ?
    C15 C14 H14A . . 108.7 ?
    N1 C14 H14B . . 108.7 ?
    C15 C14 H14B . . 108.7 ?
    H14A C14 H14B . . 107.6 ?
    C14 C15 C16 . . 112.0(3) ?
    C14 C15 H15A . . 109.2 ?
    C16 C15 H15A . . 109.2 ?
    C14 C15 H15B . . 109.2 ?
    C16 C15 H15B . . 109.2 ?
    H15A C15 H15B . . 107.9 ?
    C15 C16 H16A . . 109.5 ?
    C15 C16 H16B . . 109.5 ?
    H16A C16 H16B . . 109.5 ?
    C15 C16 H16C . . 109.5 ?
    H16A C16 H16C . . 109.5 ?
    H16B C16 H16C . . 109.5 ?
loop_
    _geom_torsion_atom_site_label_1
    _geom_torsion_atom_site_label_2
    _geom_torsion_atom_site_label_3
    _geom_torsion_atom_site_label_4
    _geom_torsion_site_symmetry_1
    _geom_torsion_site_symmetry_2
    _geom_torsion_site_symmetry_3
    _geom_torsion_site_symmetry_4
    _geom_torsion
    _geom_torsion_publ_flag
    O2 S1 N1 C14 . . . . -161.9(3) ?
    O1 S1 N1 C14 . . . . -31.8(3) ?
    C1 S1 N1 C14 . . . . 82.8(3) ?
    O2 S1 N1 C7 . . . . 41.0(3) ?
    O1 S1 N1 C7 . . . . 171.1(3) ?
    C1 S1 N1 C7 . . . . -74.3(3) ?
    O2 S1 C1 C2 . . . . 167.1(3) ?
    O1 S1 C1 C2 . . . . 37.4(4) ?
    N1 S1 C1 C2 . . . . -77.1(3) ?
    O2 S1 C1 C6 . . . . -16.1(3) ?
    O1 S1 C1 C6 . . . . -145.8(3) ?
    N1 S1 C1 C6 . . . . 99.7(3) ?
    C6 C1 C2 C3 . . . . -0.9(6) ?
    S1 C1 C2 C3 . . . . 175.9(3) ?
    C1 C2 C3 C4 . . . . 0.9(6) ?
    C2 C3 C4 C5 . . . . 0.1(6) ?
    C2 C3 C4 C13 . . . . -179.7(4) ?
    C3 C4 C5 C6 . . . . -1.2(6) ?
    C13 C4 C5 C6 . . . . 178.7(4) ?
    C2 C1 C6 C5 . . . . -0.2(6) ?
    S1 C1 C6 C5 . . . . -177.0(3) ?
    C4 C5 C6 C1 . . . . 1.2(6) ?
    C14 N1 C7 C12 . . . . -64.2(5) ?
    S1 N1 C7 C12 . . . . 92.5(4) ?
    C14 N1 C7 C8 . . . . 60.7(4) ?
    S1 N1 C7 C8 . . . . -142.6(3) ?
    N1 C7 C8 C9 . . . . 176.3(3) ?
    C12 C7 C8 C9 . . . . -56.6(5) ?
    C7 C8 C9 C10 . . . . 56.6(5) ?
    C8 C9 C10 C11 . . . . -56.2(5) ?
    C9 C10 C11 C12 . . . . 55.7(5) ?
    N1 C7 C12 C11 . . . . -177.7(3) ?
    C8 C7 C12 C11 . . . . 57.2(5) ?
    C10 C11 C12 C7 . . . . -56.7(5) ?
    C7 N1 C14 C15 . . . . -104.2(4) ?
    S1 N1 C14 C15 . . . . 98.8(3) ?
    N1 C14 C15 C16 . . . . -178.8(3) ?
data_global
_journal_date_recd_electronic     2010-02-10
_journal_date_accepted     2010-02-22
_journal_name_full     'Acta Crystallographica, Section E'
_journal_year     2010
_journal_volume     66
_journal_issue      4
_journal_page_first     o741
_journal_page_last     o741
_journal_paper_category     QO
_journal_coeditor_code     OM2321
_publ_contact_author_name     'Islam Ullah Khan'
_publ_contact_author_address
;
Materials Chemistry laboratory, Department of Chemistry,
GC University,
Lahore,
Pakistan.
;
_publ_contact_author_email     'iukhan.gcu@gmail.com'
_publ_contact_author_fax     ?
_publ_contact_author_phone     '+923334046740'
_publ_section_title
;
<i>N</i>-Cyclohexyl-4-methyl-<i>N</i>-propylbenzenesulfonamide
;
loop_
    _publ_author_name
    _publ_author_footnote
    _publ_author_address
    'Khan, Islam Ullah' .
;
Materials Chemistry Laboratory, Department of Chemistry,
GC University,
Lahore,
Pakistan
;
    'Haider, Zeeshan' .
;
Materials Chemistry Laboratory, Department of Chemistry,
GC University,
Lahore,
Pakistan
;
    'Arshad, Muhammad Nadeem'
;
Current address:
Department of Chemistry, Georgetown University, 37th and O St NW,
Washington DC 20057-2127
USA.
;
;
Materials Chemistry Laboratory, Department of Chemistry,
GC University,
Lahore,
Pakistan
;
    'Sharif, Shahzad' .
;
Materials Chemistry Laboratory, Department of Chemistry,
GC University,
Lahore,
Pakistan
;
