# Supplementary material for: N-Cyclo­hexyl-4-meth­yl-N-propyl­benzene­sulfonamide
Source: Acta Crystallogr Sect E Struct Rep Online. 2010 Mar 3;66(Pt 4):o741. doi: 10.1107/S1600536810006756 (PMC2983795; doi:10.1107/S1600536810006756)
Supplement: Supplementary file 2 [file e-66-0o741-Isup2.hkl]

#
# h,k,l, Fc-squared, Fo-squared, sigma(Fo-squared) and status flag
#
data_I
_shelx_title ' PTNP_0m in P2(1)/n'
_shelx_refln_list_code          4
_shelx_F_calc_maximum      187.77
_exptl_crystal_F_000       640.00
_reflns_d_resolution_high  0.8237
 
loop_
 _symmetry_equiv_pos_as_xyz
 'x, y, z'
 '-x+1/2, y+1/2, -z+1/2'
 '-x, -y, -z'
 'x-1/2, -y-1/2, z-1/2'
 
_cell_length_a     7.8207
_cell_length_b    25.2915
_cell_length_c     8.3135
_cell_angle_alpha  90.000
_cell_angle_beta  102.411
_cell_angle_gamma  90.000
 
_shelx_F_squared_multiplier     1.000
 
loop_
 _refln_index_h
 _refln_index_k
 _refln_index_l
 _refln_F_squared_calc
 _refln_F_squared_meas
 _refln_F_squared_sigma
 _refln_observed_status
   2   0   0     5773.10     5818.96     83.93 o
   4   0   0      380.26      433.64     33.27 o
   6   0   0        1.63       -1.81     31.00 o
   8   0   0      158.74      127.78     40.45 o
   2   1   0    11405.64    11512.76     89.29 o
   3   1   0     2190.53     2135.01     27.59 o
   4   1   0        3.12       -0.99     14.21 o
   5   1   0       18.22       23.38     17.98 o
   6   1   0      258.98      230.65     28.95 o
   7   1   0        8.21       -1.65     22.81 o
   8   1   0       86.51       82.12     26.55 o
   9   1   0        4.61       -6.70     33.12 o
   2   2   0    13402.55    13183.46    101.16 o
   3   2   0      782.10      722.97     19.27 o
   4   2   0       86.44       93.09     16.96 o
   5   2   0      731.91      795.76     33.66 o
   6   2   0      259.70      249.09     28.35 o
   7   2   0      205.89      214.68     29.04 o
   8   2   0       36.64       12.40     24.71 o
   9   2   0      128.89      174.63     70.52 o
   1   3   0    10955.77    10180.56     96.84 o
   2   3   0     1045.87     1035.19     18.50 o
   3   3   0     4160.63     4118.67     47.71 o
   4   3   0      595.16      583.67     26.67 o
   5   3   0       62.08       41.19     19.65 o
   6   3   0      708.74      729.82     38.00 o
   7   3   0       83.29       74.42     25.26 o
   8   3   0        6.56      -27.50     27.50 o
   9   3   0        5.01       25.08     33.45 o
   1   4   0     4429.71     4277.41     36.83 o
   2   4   0     5674.55     5714.26     50.34 o
   3   4   0     1572.47     1708.17     27.97 o
   4   4   0     2559.07     2459.65     48.16 o
   5   4   0      100.10      113.59     21.89 o
   6   4   0       43.23       66.02     24.39 o
   7   4   0        9.44      -19.83     21.56 o
   8   4   0       15.85       22.35     25.60 o
   9   4   0        1.49       -6.46     37.29 o
   1   5   0      917.27      812.52     15.05 o
   2   5   0     8794.43     8669.57     81.13 o
   3   5   0      605.57      591.76     16.86 o
   4   5   0      751.16      798.10     29.77 o
   5   5   0       20.22        2.24     18.89 o
   6   5   0     1003.04     1051.54     48.42 o
   7   5   0        0.36      -21.56     21.56 o
   8   5   0        1.40       15.50     24.43 o
   9   5   0        8.44       55.76     36.29 o
   0   6   0       59.53       47.70      9.08 o
   1   6   0       33.14       38.49      9.09 o
   2   6   0     2405.23     2520.33     34.70 o
   3   6   0       33.74       23.73     11.47 o
   4   6   0     2522.70     2502.64     49.62 o
   5   6   0      546.74      576.78     47.62 o
   6   6   0      253.99      272.72     29.61 o
   7   6   0      159.46      180.35     28.43 o
   8   6   0        2.36        3.03     25.31 o
   9   6   0       52.76      104.87     40.83 o
   1   7   0        1.94       -7.21      7.21 o
   2   7   0       67.12      104.83      9.83 o
   3   7   0     1912.91     1948.93     45.15 o
   4   7   0      260.77      259.64     44.03 o
   5   7   0        0.60       29.39     20.62 o
   6   7   0      120.80      153.17     27.20 o
   7   7   0       39.78       59.75     24.61 o
   8   7   0        3.94        4.67     25.97 o
   9   7   0        3.30       -6.00     34.15 o
   0   8   0     7741.65     7278.56     70.17 o
   1   8   0      449.15      478.39     15.20 o
   2   8   0      224.57      254.85     12.12 o
   3   8   0      487.62      565.05     23.32 o
   4   8   0       76.98       29.23     19.59 o
   5   8   0      224.82      237.72     26.02 o
   6   8   0       77.80       86.21     37.50 o
   7   8   0        1.42       21.17     28.00 o
   8   8   0        0.83        6.25     24.96 o
   1   9   0      144.44      129.77      9.01 o
   2   9   0     1391.98     1425.45     24.65 o
   3   9   0      133.30      159.10     19.80 o
   4   9   0       38.07       81.02     18.92 o
   5   9   0       51.40       70.39     28.37 o
   6   9   0       21.12       -0.23     23.60 o
   7   9   0       48.37       23.64     24.74 o
   8   9   0       13.86       26.69     29.05 o
   0  10   0     1114.24     1160.56     36.18 o
   1  10   0      276.16      267.02     11.05 o
   2  10   0       27.09       40.96     11.08 o
   3  10   0     1145.69     1179.93     39.80 o
   4  10   0      221.13      218.41     23.44 o
   5  10   0       34.21       -0.85     21.18 o
   6  10   0      160.61      116.75     26.67 o
   7  10   0       42.75       18.40     25.67 o
   8  10   0        1.87       11.05     35.68 o
   1  11   0      185.35      200.77     12.19 o
   2  11   0      640.92      652.85     23.59 o
   3  11   0       22.23        7.28     15.57 o
   4  11   0       77.18       75.29     21.43 o
   5  11   0       56.13       40.50     22.86 o
   6  11   0      138.02      160.24     27.60 o
   7  11   0       51.47       64.33     25.95 o
   8  11   0        0.62       11.22     30.67 o
   0  12   0       54.72       79.24     12.04 o
   1  12   0       40.95       37.63     10.67 o
   2  12   0        0.41        5.86     13.09 o
   3  12   0        0.22        9.75     21.86 o
   4  12   0      365.31      366.88     28.01 o
   5  12   0      148.50      135.51     25.53 o
   6  12   0       13.17       30.45     23.80 o
   7  12   0       34.14       11.52     24.79 o
   8  12   0        3.22       -1.82     57.17 o
   1  13   0       32.72       13.84     10.46 o
   2  13   0      152.06      133.19     20.14 o
   3  13   0       28.06       14.85     15.51 o
   4  13   0       60.83       74.14     22.25 o
   5  13   0      113.90      101.43     25.66 o
   6  13   0        5.38       24.69     25.56 o
   7  13   0       79.58      102.79     27.23 o
   8  13   0        0.51       19.70     29.30 o
   0  14   0       13.85        7.82     14.49 o
   1  14   0      136.79      179.31     14.11 o
   2  14   0       65.40       35.88     12.84 o
   3  14   0       60.74       72.16     17.21 o
   4  14   0        2.37      -10.26     17.74 o
   5  14   0        2.12      -22.71     22.71 o
   6  14   0        0.24      -21.84     21.84 o
   7  14   0        3.93       13.95     28.16 o
   8  14   0        0.17        0.16     29.36 o
   1  15   0       28.43       28.05     11.90 o
   2  15   0        7.40        8.71     12.27 o
   3  15   0      242.34      253.51     29.81 o
   4  15   0       19.79        9.64     19.41 o
   5  15   0       27.05       28.03     23.68 o
   6  15   0       99.13       99.14     26.00 o
   7  15   0        2.42      -24.22     24.22 o
   8  15   0        0.37       31.34     36.05 o
   0  16   0        1.42       11.92     25.47 o
   1  16   0       30.17       25.53     12.71 o
   2  16   0       18.20       16.42     14.46 o
   3  16   0       24.37       41.92     19.07 o
   4  16   0      360.90      387.47     35.15 o
   5  16   0        1.72       -0.07     22.52 o
   6  16   0       45.79       78.53     22.76 o
   7  16   0        0.05       28.57     30.22 o
   1  17   0      330.42      325.90     22.78 o
   2  17   0        0.74        8.51     14.70 o
   3  17   0      585.97      524.98     30.36 o
   4  17   0      105.44       86.94     30.01 o
   5  17   0       17.51       11.39     19.50 o
   6  17   0       63.03       72.69     22.44 o
   7  17   0        9.01        4.14     30.30 o
   0  18   0        0.25       35.95     27.75 o
   1  18   0        1.00      -14.96     15.15 o
   2  18   0      173.78      193.92     18.43 o
   3  18   0      882.53      857.70     43.97 o
   4  18   0      268.18      183.07     27.24 o
   5  18   0      121.84       53.76     25.97 o
   6  18   0        3.99      -14.44     22.83 o
   7  18   0       52.17      -13.32     30.23 o
   1  19   0        2.25       -3.61     15.53 o
   2  19   0       18.84       22.67     14.88 o
   3  19   0        9.45       16.67     19.69 o
   4  19   0      212.83      185.93     26.98 o
   5  19   0       21.78       11.27     26.12 o
   6  19   0       42.10       10.68     23.71 o
   7  19   0        8.05       -4.55     43.73 o
   0  20   0      374.67      355.52     41.57 o
   1  20   0       45.02       43.49     18.57 o
   2  20   0      127.85      116.05     17.42 o
   3  20   0      143.64      168.54     23.87 o
   4  20   0       33.05       52.59     22.88 o
   5  20   0       27.85        6.73     33.06 o
   6  20   0       28.81       43.31     37.62 o
   7  20   0       19.43       57.15     34.10 o
   1  21   0       56.50       33.97     18.57 o
   2  21   0      294.37      260.21     20.08 o
   3  21   0       84.04       89.70     21.36 o
   4  21   0       50.57       56.72     21.39 o
   5  21   0        0.06        0.31     22.68 o
   6  21   0       54.45      109.23     33.14 o
   0  22   0        1.12      -29.54     29.54 o
   1  22   0      208.58      206.45     24.05 o
   2  22   0       38.75       46.66     16.11 o
   3  22   0      129.32      111.03     24.71 o
   4  22   0       10.59       12.45     20.58 o
   5  22   0        0.36      -11.79     22.79 o
   6  22   0       29.88       43.36     32.41 o
   1  23   0       93.98      105.91     29.89 o
   2  23   0      116.92      116.07     18.09 o
   3  23   0        9.11        6.96     17.34 o
   4  23   0        2.54       31.08     21.03 o
   5  23   0       46.03       94.69     54.27 o
   6  23   0       34.10       15.64     32.22 o
   0  24   0       75.80       79.46     35.44 o
   1  24   0        1.86       -8.61     21.09 o
   2  24   0        1.93      -16.94     16.94 o
   3  24   0        8.67        6.76     18.42 o
   4  24   0        2.47        9.08     21.76 o
   5  24   0        0.97       47.04     26.64 o
   1  25   0        0.08      -21.55     21.55 o
   2  25   0        0.51      -20.03     20.03 o
   3  25   0       45.56       70.84     23.97 o
   4  25   0       12.09       54.54     26.78 o
   5  25   0        0.03        3.18     26.45 o
   0  26   0        6.30      -38.42     43.66 o
   1  26   0       19.43       29.50     23.14 o
   2  26   0       66.08       60.81     23.86 o
   3  26   0       30.78       10.05     21.66 o
   4  26   0        9.26      -17.32     29.69 o
   1  27   0       32.88       31.96     27.25 o
   2  27   0       15.45       -5.32     23.06 o
   3  27   0        7.68      -27.07     38.22 o
   4  27   0        0.21      -25.98     25.98 o
   0  28   0       45.60       -8.48     30.33 o
   1  28   0        2.68      -22.50     22.58 o
   2  28   0        1.60        4.18     23.86 o
   3  28   0        2.41       -7.95     41.17 o
   1  29   0        2.25        2.65     23.19 o
   2  29   0        3.98       36.97     31.36 o
   3  29   0       24.70       69.87     40.52 o
   0  30   0        7.82       32.17     65.04 o
   1  30   0       15.10       35.92     32.70 o
  -9   0   1       66.15       69.28     50.20 o
  -7   0   1       93.84      123.75     34.57 o
  -5   0   1      441.96      445.01     35.99 o
  -3   0   1     3053.19     3136.62     45.35 o
  -1   0   1      208.69      195.48     22.98 o
   1   0   1       31.28       23.39      7.33 o
   3   0   1     1747.61     1664.12     35.99 o
   5   0   1      187.51      189.55     41.18 o
   7   0   1       20.40       10.76     88.20 o
   9   0   1        4.01      -16.20     88.20 o
  -9   1   1        5.11       24.62     45.25 o
  -8   1   1        1.73      -13.66     22.35 o
  -7   1   1      329.04      316.61     41.84 o
  -6   1   1      142.70      168.08     23.99 o
  -5   1   1        0.76       -6.86     15.67 o
  -4   1   1      121.81      128.78     13.59 o
  -3   1   1       49.88       44.59      7.97 o
  -2   1   1      560.26      527.09     11.09 o
  -1   1   1     4179.36     4103.68     85.05 o
   1   1   1      576.88      552.53     12.34 o
   2   1   1     1012.09     1004.15     21.02 o
   3   1   1      868.71      880.84     20.08 o
   4   1   1       10.66       20.77     15.57 o
   5   1   1      491.91      456.93     30.36 o
   6   1   1       75.74       74.58     25.52 o
   7   1   1        8.22      -22.96     22.96 o
   8   1   1        0.05      -25.09     25.09 o
   9   1   1       66.44      108.41     43.06 o
  -9   2   1        0.02       18.37     33.87 o
  -8   2   1      178.58      191.73     28.10 o
  -7   2   1       10.69      -19.24     20.76 o
  -6   2   1       16.31       10.11     20.01 o
  -5   2   1       67.51       59.15     18.07 o
  -4   2   1      281.99      293.81     16.59 o
  -3   2   1       46.29       43.27      7.89 o
  -2   2   1     1465.15     1394.38     16.95 o
  -1   2   1       15.95       -1.03      4.19 o
   1   2   1    13756.25    13410.59     99.38 o
   2   2   1      339.67      340.57     12.31 o
   3   2   1       90.37      111.37     10.93 o
   4   2   1      136.66      156.16     19.38 o
   5   2   1       10.58      -19.89     19.89 o
   6   2   1      609.09      613.48     37.20 o
   7   2   1       39.92       42.24     26.28 o
   8   2   1      193.21      170.42     30.94 o
   9   2   1        2.47      -59.39     60.80 o
  -9   3   1        5.38        1.92     32.00 o
  -8   3   1        0.41      -25.34     25.34 o
  -7   3   1       73.56       61.79     23.22 o
  -6   3   1       58.96       53.16     22.05 o
  -5   3   1      353.12      381.49     24.72 o
  -4   3   1        0.46       14.45     11.59 o
  -3   3   1      851.34      791.51     16.06 o
  -2   3   1      183.15      172.98     10.25 o
  -1   3   1     3254.50     3101.02     24.64 o
   0   3   1       61.47       74.74      4.63 o
   1   3   1     5348.20     5012.85     50.39 o
   2   3   1      710.76      700.79     16.61 o
   3   3   1      424.70      418.49     16.32 o
   4   3   1      106.62      116.48     19.26 o
   5   3   1      413.10      358.51     29.23 o
   6   3   1       80.80       67.64     25.70 o
   7   3   1        0.14       -3.89     23.11 o
   8   3   1        8.59       25.22     27.00 o
  -9   4   1       25.96       89.84     37.74 o
  -8   4   1        0.12       11.20     27.35 o
  -7   4   1      106.30       94.82     24.04 o
  -6   4   1        3.89       -6.11     20.74 o
  -5   4   1      169.26      185.16     20.86 o
  -4   4   1       17.48        8.40     11.56 o
  -3   4   1      313.78      339.20     12.21 o
  -2   4   1     2195.10     2218.28     21.64 o
  -1   4   1    35256.34    34204.37    222.75 o
   0   4   1     1550.83     1558.00     15.92 o
   1   4   1     3636.54     3509.30     31.50 o
   2   4   1      728.59      733.56     17.79 o
   3   4   1       76.96       76.96     11.84 o
   4   4   1       29.51       34.63     17.15 o
   5   4   1      148.69      141.85     24.22 o
   6   4   1       58.85       38.13     25.06 o
   7   4   1      150.33      186.18     28.69 o
   8   4   1       10.61       45.56     30.61 o
  -9   5   1       19.04       64.66     36.37 o
  -8   5   1        0.11       23.13     31.54 o
  -7   5   1       63.42       45.79     22.36 o
  -6   5   1      113.30       99.25     23.93 o
  -5   5   1      139.72      145.17     20.46 o
  -4   5   1     1228.16     1204.44     28.64 o
  -3   5   1     2045.00     2030.16     29.82 o
  -2   5   1      649.93      622.89     12.45 o
  -1   5   1     1795.24     1716.36     18.08 o
   0   5   1     4155.60     3985.75     30.77 o
   1   5   1      101.80      106.90      8.65 o
   2   5   1       40.39       44.09      8.99 o
   3   5   1      267.88      263.58     25.01 o
   4   5   1       50.09       71.21     18.39 o
   5   5   1      255.12      321.58     29.13 o
   6   5   1       49.76       84.04     25.91 o
   7   5   1        4.84       15.55     23.17 o
   8   5   1        0.58      -19.09     24.83 o
  -9   6   1        0.72        2.34     32.45 o
  -8   6   1       78.91      142.22     41.52 o
  -7   6   1       11.71        3.60     21.15 o
  -6   6   1       21.64        9.23     21.08 o
  -5   6   1       81.39       58.23     29.51 o
  -4   6   1     1336.00     1254.29     30.88 o
  -3   6   1     1552.07     1516.72     22.70 o
  -2   6   1      711.62      730.52     13.82 o
  -1   6   1       82.82       76.35      6.66 o
   0   6   1       31.91       29.26      6.56 o
   1   6   1      555.06      571.86     19.52 o
   2   6   1       49.95       40.00      8.25 o
   3   6   1     1468.35     1600.88     37.54 o
   4   6   1      541.11      542.05     29.13 o
   5   6   1      186.18      207.48     26.54 o
   6   6   1      123.29      113.67     27.19 o
   7   6   1       12.54      -10.44     23.15 o
   8   6   1       41.40       61.72     28.22 o
  -9   7   1       37.02      133.08     41.37 o
  -8   7   1       15.97       -2.58     52.43 o
  -7   7   1      305.17      343.95     29.90 o
  -6   7   1      309.71      298.11     31.12 o
  -5   7   1      147.54      170.60     22.38 o
  -4   7   1        2.74       -0.28     13.57 o
  -3   7   1       85.07       81.03      9.27 o
  -2   7   1      977.43      939.65     15.89 o
  -1   7   1        4.40        8.11      6.20 o
   0   7   1     1418.02     1369.17     17.01 o
   1   7   1      476.34      493.72     12.77 o
   2   7   1     2645.72     2726.98     32.34 o
   3   7   1       86.78       95.54     16.60 o
   4   7   1        3.37      -17.40     17.40 o
   5   7   1      460.50      452.68     31.94 o
   6   7   1      271.46      222.99     30.33 o
   7   7   1        0.44      -10.46     25.46 o
   8   7   1       14.80       11.21     38.11 o
  -9   8   1       56.14       27.13     36.73 o
  -8   8   1       25.43        3.97     27.93 o
  -7   8   1       36.44       44.58     22.35 o
  -6   8   1        0.01        7.71     21.91 o
  -5   8   1      803.05      840.40     35.52 o
  -4   8   1     1784.14     1829.86     41.65 o
  -3   8   1      520.97      587.59     18.62 o
  -2   8   1        9.84       -1.86      7.33 o
  -1   8   1     2607.52     2538.39     23.61 o
   0   8   1     3339.14     3495.62     28.58 o
   1   8   1      668.55      638.42     15.53 o
   2   8   1      118.30      105.75     10.66 o
   3   8   1     1912.75     1782.68     34.48 o
   4   8   1        4.66      -16.30     19.90 o
   5   8   1      458.42      464.62     32.35 o
   6   8   1        7.40       -2.96     30.00 o
   7   8   1       17.87       23.66     25.05 o
   8   8   1        0.09      -24.49     26.33 o
  -9   9   1        4.36       40.95     37.36 o
  -8   9   1       22.55       34.40     33.99 o
  -7   9   1      288.40      251.43     28.60 o
  -6   9   1       81.70       91.71     26.27 o
  -5   9   1       44.23       35.05     19.59 o
  -4   9   1      236.26      258.31     21.67 o
  -3   9   1     1987.79     1996.86     44.52 o
  -2   9   1      537.02      525.02     18.45 o
  -1   9   1      224.76      226.32      9.34 o
   0   9   1      782.45      808.80     15.01 o
   1   9   1      478.98      438.20     14.10 o
   2   9   1     2475.23     2375.18     39.86 o
   3   9   1      300.53      293.82     22.61 o
   4   9   1       26.54       32.18     20.10 o
   5   9   1      152.97      191.54     26.89 o
   6   9   1       71.60       20.40     23.76 o
   7   9   1       42.72       12.45     25.23 o
   8   9   1       17.81       12.25     26.61 o
  -8  10   1        0.14      -32.74     33.05 o
  -7  10   1       11.11       19.78     22.32 o
  -6  10   1     1145.32     1159.26     44.70 o
  -5  10   1      171.99      206.35     21.37 o
  -4  10   1      691.96      679.81     22.84 o
  -3  10   1        4.57       16.69     12.05 o
  -2  10   1      752.80      776.45     22.05 o
  -1  10   1      354.91      377.90     10.41 o
   0  10   1       15.51       19.69      6.68 o
   1  10   1      140.55      163.49     10.10 o
   2  10   1      973.07      920.05     26.44 o
   3  10   1      663.08      657.27     36.28 o
   4  10   1       95.10      103.36     22.09 o
   5  10   1       34.24       40.55     23.88 o
   6  10   1       28.90       43.05     23.97 o
   7  10   1        3.81      -20.23     24.28 o
   8  10   1       37.76       19.84     27.91 o
  -8  11   1       68.51       29.20     34.07 o
  -7  11   1      104.41       96.92     24.74 o
  -6  11   1       19.33       -0.46     18.64 o
  -5  11   1       16.52       20.17     15.94 o
  -4  11   1      174.54      161.85     16.22 o
  -3  11   1        1.32      -11.21     11.72 o
  -2  11   1        0.09       -0.01     10.10 o
  -1  11   1      457.54      473.71     16.21 o
   0  11   1        3.98       -5.51      6.85 o
   1  11   1       19.59       11.02     10.09 o
   2  11   1      780.69      768.11     28.92 o
   3  11   1      192.14      197.45     21.10 o
   4  11   1      120.07      154.30     23.83 o
   5  11   1      113.59       63.51     24.72 o
   6  11   1        1.37       14.40     26.84 o
   7  11   1        3.15      -17.89     24.47 o
   8  11   1       14.97       17.57     37.04 o
  -8  12   1       92.44      105.72     37.85 o
  -7  12   1       50.43       48.46     46.65 o
  -6  12   1        5.77       19.04     17.02 o
  -5  12   1      153.26      159.80     19.16 o
  -4  12   1        0.00        6.95     16.68 o
  -3  12   1      210.10      194.04     20.25 o
  -2  12   1        0.01       -0.74     10.75 o
  -1  12   1      525.61      550.75     18.08 o
   0  12   1      451.36      502.76     16.84 o
   1  12   1       36.82       38.45     10.13 o
   2  12   1        3.81       -1.28     14.29 o
   3  12   1      854.88      839.72     34.02 o
   4  12   1       27.15       26.12     21.03 o
   5  12   1       94.11       66.24     25.42 o
   6  12   1       35.27       10.02     23.05 o
   7  12   1        0.41      -23.57     23.57 o
   8  12   1        3.10       -3.49     26.10 o
  -8  13   1        3.02       -0.02     31.89 o
  -7  13   1      116.26      135.94     32.61 o
  -6  13   1        0.11       39.50     16.42 o
  -5  13   1        7.87       -1.48     26.19 o
  -4  13   1      262.67      272.00     26.14 o
  -3  13   1      649.83      680.02     27.98 o
  -2  13   1      339.05      342.15     17.25 o
  -1  13   1       71.09       82.45     11.39 o
   0  13   1      464.39      476.42     16.61 o
   1  13   1      402.64      451.45     17.64 o
   2  13   1       85.52       72.79     16.62 o
   3  13   1       26.27       26.75     18.93 o
   4  13   1       46.91       51.79     23.28 o
   5  13   1        6.55       30.68     23.97 o
   6  13   1        0.06      -23.36     23.36 o
   7  13   1       10.90       30.60     27.45 o
   8  13   1        1.27      -38.15     38.50 o
  -8  14   1       49.61        4.70     34.54 o
  -7  14   1       23.33       14.47     35.90 o
  -6  14   1       23.77        2.25     20.42 o
  -5  14   1       30.79        5.71     21.05 o
  -4  14   1     1723.85     1528.13     48.97 o
  -3  14   1        1.23      -11.44     15.15 o
  -2  14   1        0.10        4.89     12.60 o
  -1  14   1      151.57      151.09     14.60 o
   0  14   1        3.73        0.03     11.56 o
   1  14   1       58.79       72.67     12.95 o
   2  14   1      333.75      360.66     22.59 o
   3  14   1       15.33       14.26     19.89 o
   4  14   1      350.04      408.59     32.25 o
   5  14   1        8.65      -14.33     22.40 o
   6  14   1       15.20        9.74     24.02 o
   7  14   1        2.83       18.23     26.07 o
  -8  15   1       13.09       32.30     34.74 o
  -7  15   1       31.03       46.68     29.76 o
  -6  15   1       43.57       60.60     27.35 o
  -5  15   1      104.58       96.35     22.74 o
  -4  15   1       12.67      -11.65     19.61 o
  -3  15   1       29.30       19.02     16.86 o
  -2  15   1       21.97       14.31     11.44 o
  -1  15   1       10.60      -12.07     12.07 o
   0  15   1      176.99      180.15     16.14 o
   1  15   1       48.03       76.66     14.39 o
   2  15   1       55.65       45.13     14.73 o
   3  15   1       40.19       64.88     21.36 o
   4  15   1      126.65      102.53     25.24 o
   5  15   1      147.70      169.04     27.44 o
   6  15   1       28.39       69.79     26.58 o
   7  15   1       16.82       -1.30     25.22 o
  -8  16   1        0.99       22.27     36.49 o
  -7  16   1        2.20        7.15     29.16 o
  -6  16   1       17.31       -4.71     39.13 o
  -5  16   1       53.16       41.96     21.54 o
  -4  16   1       47.49       53.66     20.82 o
  -3  16   1       17.21       20.34     17.95 o
  -2  16   1      649.01      648.65     21.04 o
  -1  16   1       56.79       64.95     14.72 o
   0  16   1        7.97        5.93     12.98 o
   1  16   1       20.02        4.04     12.64 o
   2  16   1      153.89      133.14     17.57 o
   3  16   1      275.78      315.94     24.53 o
   4  16   1      564.84      535.13     36.47 o
   5  16   1        2.82       37.65     23.06 o
   6  16   1       43.59       29.15     25.22 o
   7  16   1       13.87       67.10     28.91 o
  -7  17   1       29.66       29.96     34.35 o
  -6  17   1        0.12       -4.66     25.57 o
  -5  17   1       34.97       28.01     24.29 o
  -4  17   1       30.01       44.90     22.17 o
  -3  17   1      605.05      641.92     31.38 o
  -2  17   1        0.85        5.62     12.39 o
  -1  17   1       28.58       31.00     14.79 o
   0  17   1       29.27       48.45     18.70 o
   1  17   1        1.78      -15.03     15.03 o
   2  17   1      336.25      312.99     22.69 o
   3  17   1        2.16      -17.99     17.99 o
   4  17   1       29.09       17.57     20.44 o
   5  17   1        1.55       29.71     25.41 o
   6  17   1       72.11       77.75     26.64 o
   7  17   1        6.21       -2.50     25.20 o
  -7  18   1       44.50       23.79     31.60 o
  -6  18   1       34.21       26.29     27.28 o
  -5  18   1        9.92       29.02     20.56 o
  -4  18   1       73.71       71.61     22.19 o
  -3  18   1       26.25       19.98     18.56 o
  -2  18   1      171.88      153.28     15.60 o
  -1  18   1        6.52        6.60     16.19 o
   0  18   1       84.09       56.03     18.45 o
   1  18   1        1.09      -14.06     14.06 o
   2  18   1        0.87       -5.80     17.30 o
   3  18   1        7.60       20.92     18.32 o
   4  18   1        0.03        1.28     26.99 o
   5  18   1        9.20       -0.83     21.19 o
   6  18   1       16.55       30.45     25.51 o
   7  18   1        2.61       43.96     26.92 o
  -7  19   1       18.45       53.40     37.90 o
  -6  19   1       16.38       45.00     34.27 o
  -5  19   1        4.91      -15.50     19.90 o
  -4  19   1        2.90        7.97     19.79 o
  -3  19   1      206.95      177.93     19.59 o
  -2  19   1       43.22       58.92     15.41 o
  -1  19   1      142.05      167.95     20.72 o
   0  19   1        8.35      -17.63     17.63 o
   1  19   1        0.98        1.22     16.29 o
   2  19   1      187.15      208.37     22.02 o
   3  19   1       12.68        4.25     18.88 o
   4  19   1       15.73       25.09     20.68 o
   5  19   1       80.30      154.82     25.45 o
   6  19   1       38.91       85.37     24.62 o
   7  19   1       43.78       -2.82     29.08 o
  -7  20   1        0.14      -29.45     57.44 o
  -6  20   1        4.60        6.10     28.69 o
  -5  20   1        5.56        9.28     27.89 o
  -4  20   1        4.48       31.02     20.82 o
  -3  20   1       62.27       75.63     17.12 o
  -2  20   1       12.60       27.81     18.69 o
  -1  20   1       36.51       42.35     21.06 o
   0  20   1        3.64       16.78     18.91 o
   1  20   1       20.16        9.74     17.37 o
   2  20   1       25.53       38.78     19.05 o
   3  20   1      314.07      329.27     25.43 o
   4  20   1       43.85       29.69     23.32 o
   5  20   1       88.84       89.93     23.64 o
   6  20   1        7.47       29.76     23.76 o
  -6  21   1        1.04        5.83     30.00 o
  -5  21   1        4.29       15.95     28.08 o
  -4  21   1       25.12       37.63     19.79 o
  -3  21   1        0.52       -3.88     14.81 o
  -2  21   1      257.54      275.57     24.63 o
  -1  21   1       65.11       42.51     19.57 o
   0  21   1       40.53       35.63     20.41 o
   1  21   1        3.02       35.45     20.20 o
   2  21   1      463.24      453.96     25.69 o
   3  21   1        0.78      -10.92     18.59 o
   4  21   1       17.03       16.49     19.77 o
   5  21   1        2.69       16.40     24.69 o
   6  21   1       97.37      114.93     29.12 o
  -6  22   1        8.41       22.63     30.02 o
  -5  22   1        8.97        5.07     32.94 o
  -4  22   1      111.58      123.77     29.44 o
  -3  22   1        3.74       -2.02     15.03 o
  -2  22   1       67.39       90.35     19.51 o
  -1  22   1        0.01       11.22     23.01 o
   0  22   1      184.68      201.24     24.30 o
   1  22   1       11.67        1.48     18.60 o
   2  22   1       35.17       29.86     17.04 o
   3  22   1       87.11       71.17     21.66 o
   4  22   1       60.55       97.92     22.93 o
   5  22   1        0.07       -3.78     25.02 o
   6  22   1        5.50       51.02     33.30 o
  -6  23   1        3.84      -13.05     34.32 o
  -5  23   1        0.35       19.58     28.58 o
  -4  23   1        0.09       40.03     26.62 o
  -3  23   1       22.50       61.40     21.32 o
  -2  23   1       40.44       45.87     26.00 o
  -1  23   1       40.29       49.71     20.39 o
   0  23   1       70.67       54.21     21.22 o
   1  23   1      212.35      198.51     24.39 o
   2  23   1       92.74      106.70     18.66 o
   3  23   1        2.44       26.90     20.03 o
   4  23   1       12.21       28.44     21.28 o
   5  23   1        1.34       31.37     26.05 o
  -5  24   1       10.46       30.91     27.25 o
  -4  24   1        3.68        4.65     27.50 o
  -3  24   1        2.53       -3.99     19.92 o
  -2  24   1        4.02       -4.95     18.57 o
  -1  24   1      231.42      249.33     27.94 o
   0  24   1       26.40       44.05     19.95 o
   1  24   1      101.95       94.12     22.27 o
   2  24   1       10.87       20.40     18.85 o
   3  24   1      327.47      284.42     25.44 o
   4  24   1        3.94       -5.60     21.18 o
   5  24   1        1.42      -16.05     33.57 o
  -5  25   1       10.68       21.34     28.73 o
  -4  25   1       43.78       69.57     29.17 o
  -3  25   1       53.80       40.00     27.57 o
  -2  25   1       43.77       44.75     21.69 o
  -1  25   1      213.43      232.12     29.54 o
   0  25   1        6.64       14.21     21.59 o
   1  25   1       94.79       67.63     21.96 o
   2  25   1      184.22      220.98     26.03 o
   3  25   1        6.12       29.82     19.57 o
   4  25   1        4.94      -22.15     22.15 o
   5  25   1       70.73      148.87     49.92 o
  -5  26   1        5.45        6.81     27.46 o
  -4  26   1       23.20       23.36     28.38 o
  -3  26   1        0.35       22.21     27.90 o
  -2  26   1       98.86       80.79     29.10 o
  -1  26   1        0.03      -16.01     36.89 o
   0  26   1      204.69      209.41     28.44 o
   1  26   1       13.17        0.32     23.96 o
   2  26   1        3.56       22.47     25.25 o
   3  26   1       16.52       30.75     24.92 o
   4  26   1       19.64       82.90     38.01 o
  -4  27   1        6.96       13.10     30.23 o
  -3  27   1       87.60      134.16     31.74 o
  -2  27   1       12.73       12.76     27.47 o
  -1  27   1        1.38      -11.44     39.21 o
   0  27   1       75.35       65.78     24.81 o
   1  27   1        6.42      -28.67     28.67 o
   2  27   1       99.10       84.51     26.27 o
   3  27   1       10.02      -23.51     29.57 o
   4  27   1       14.80       12.26     32.08 o
  -3  28   1       37.88      -18.72     28.25 o
  -2  28   1       11.33       56.96     41.00 o
  -1  28   1       92.41      103.81     44.35 o
   0  28   1       31.00       19.01     36.31 o
   1  28   1        0.46      -11.60     28.53 o
   2  28   1       19.99       33.12     45.55 o
   3  28   1        4.29        0.57     31.70 o
  -3  29   1       21.85       58.90     45.21 o
  -2  29   1        0.91       21.23     32.41 o
  -1  29   1        1.71       22.84     29.85 o
   0  29   1        5.05       16.70     30.21 o
   1  29   1       15.65       -6.04     36.83 o
   2  29   1        5.04       77.12     33.07 o
  -1  30   1        1.70      -29.68     29.68 o
   0  30   1       17.02       10.73     45.94 o
   1  30   1       16.85       47.81     32.22 o
  -8   0   2      191.87      180.99     55.85 o
  -6   0   2       43.59       71.98     25.46 o
  -4   0   2      799.84      770.77     19.74 o
  -2   0   2     1209.91     1153.46     56.91 o
   0   0   2     6672.47     6327.88     95.11 o
   2   0   2     1367.63     1374.14     32.81 o
   4   0   2      731.62      734.72     43.91 o
   6   0   2      545.25      497.98     62.39 o
   8   0   2      300.72      291.56     76.88 o
  -9   1   2        1.33      -19.57     30.78 o
  -8   1   2        4.27       -9.82     35.53 o
  -7   1   2       55.74       49.14     19.67 o
  -6   1   2        5.05       12.89     16.97 o
  -5   1   2       36.72       34.11     12.39 o
  -4   1   2      473.69      499.60     13.35 o
  -3   1   2      102.87      109.71     10.62 o
  -2   1   2      194.99      178.76     19.45 o
  -1   1   2     1113.07     1087.36     31.02 o
   0   1   2     1957.97     1878.22     32.38 o
   1   1   2      720.84      683.11     23.57 o
   2   1   2      276.68      275.76     14.58 o
   3   1   2        0.11      -10.13     10.13 o
   4   1   2     1731.42     1683.13     53.01 o
   5   1   2      528.57      486.85     33.00 o
   6   1   2        5.88       20.32     23.06 o
   7   1   2        1.42       14.85     24.27 o
   8   1   2        0.01        1.85     25.53 o
  -9   2   2       15.26       71.22     35.87 o
  -8   2   2       26.26       66.89     43.48 o
  -7   2   2        9.57      -14.31     20.36 o
  -6   2   2        6.15      -13.93     16.76 o
  -5   2   2       60.32       56.68     18.45 o
  -4   2   2       25.25        7.77      9.07 o
  -3   2   2      377.10      397.76     14.81 o
  -2   2   2      300.40      302.09     14.02 o
  -1   2   2     2124.48     1917.92     43.78 o
   0   2   2      529.97      544.42     20.62 o
   1   2   2      786.47      787.83     12.94 o
   2   2   2     2623.75     2756.17     32.35 o
   3   2   2      249.39      265.81     15.83 o
   4   2   2        3.00       -5.50     16.55 o
   5   2   2      467.25      410.39     41.89 o
   6   2   2        0.01      -10.00     23.15 o
   7   2   2      240.62      284.85     33.98 o
   8   2   2       21.23       35.62     28.11 o
  -9   3   2       12.58       37.50     39.94 o
  -8   3   2       86.62      126.73     35.24 o
  -7   3   2       14.88       -3.40     21.43 o
  -6   3   2       21.23        3.39     17.18 o
  -5   3   2        6.85       18.21     13.06 o
  -4   3   2      480.44      471.01     13.25 o
  -3   3   2      596.18      648.61     17.85 o
  -2   3   2     1428.36     1508.25     26.12 o
  -1   3   2     1745.09     1626.86     40.81 o
   0   3   2     1076.37     1046.14     19.34 o
   1   3   2      840.36      770.46     18.50 o
   2   3   2     1469.75     1597.87     28.69 o
   3   3   2      164.35      174.47     18.74 o
   4   3   2      315.76      302.21     24.71 o
   5   3   2      586.14      599.07     35.18 o
   6   3   2      104.89       53.40     32.51 o
   7   3   2        0.00       -8.33     23.55 o
   8   3   2       33.79       17.23     33.32 o
  -9   4   2       20.90       -6.27     31.58 o
  -8   4   2       85.13       88.19     33.58 o
  -7   4   2        1.79       -9.74     18.01 o
  -6   4   2       20.68       16.41     17.83 o
  -5   4   2        1.84       -0.17     11.57 o
  -4   4   2     1102.21     1103.78     24.25 o
  -3   4   2       75.49       88.84     11.28 o
  -2   4   2     5667.94     5577.11     57.10 o
  -1   4   2     2775.86     2856.93     37.46 o
   0   4   2       40.16       46.08     13.95 o
   1   4   2      481.31      489.10     15.53 o
   2   4   2      940.14      959.36     18.00 o
   3   4   2      551.49      556.55     22.63 o
   4   4   2      822.17      805.64     32.93 o
   5   4   2       13.17       23.58     32.50 o
   6   4   2      310.99      359.43     32.65 o
   7   4   2       17.95       28.64     24.80 o
   8   4   2       92.24       79.56     36.02 o
  -9   5   2        0.27        0.46     33.06 o
  -8   5   2        0.54       22.52     31.31 o
  -7   5   2      129.66      144.37     21.56 o
  -6   5   2        1.20      -10.56     16.97 o
  -5   5   2        3.33        7.81      7.58 o
  -4   5   2        0.51        5.28      8.13 o
  -3   5   2        2.24       -1.61      6.68 o
  -2   5   2        2.49       -0.11      5.96 o
  -1   5   2       39.68       27.70     10.38 o
   0   5   2     2992.76     2939.23     29.71 o
   1   5   2     1783.67     1760.79     20.62 o
   2   5   2     1540.45     1605.50     22.65 o
   3   5   2     1410.77     1472.37     37.48 o
   4   5   2        4.59       -2.82     16.86 o
   5   5   2       72.10       65.66     22.94 o
   6   5   2      349.00      377.70     32.98 o
   7   5   2        1.81      -22.53     23.34 o
   8   5   2       96.18       86.85     29.47 o
  -9   6   2       14.23       60.04     36.60 o
  -8   6   2       61.69       46.46     64.87 o
  -7   6   2       38.54       47.44     24.35 o
  -6   6   2        8.85       17.89     16.82 o
  -5   6   2      627.52      648.38     28.53 o
  -4   6   2      274.17      284.09     15.86 o
  -3   6   2     1092.94     1198.37     18.92 o
  -2   6   2     1980.11     2109.21     23.78 o
  -1   6   2       41.03       18.82      4.11 o
   0   6   2     3041.63     3147.41     31.80 o
   1   6   2      666.89      600.83     14.58 o
   2   6   2     2328.33     2517.96     30.93 o
   3   6   2      247.69      235.70     18.21 o
   4   6   2       85.10       63.92     20.26 o
   5   6   2       37.25       67.64     22.68 o
   6   6   2        0.55      -17.72     22.07 o
   7   6   2      193.57      248.54     42.71 o
   8   6   2       25.62       15.28     27.86 o
  -9   7   2        8.36       30.48     36.33 o
  -8   7   2       22.32       66.87     33.70 o
  -7   7   2        8.31       -0.44     22.60 o
  -6   7   2      448.03      309.62     41.79 o
  -5   7   2        6.26       -8.04      8.04 o
  -4   7   2       70.92       57.18      9.71 o
  -3   7   2        3.53       20.56      8.52 o
  -2   7   2     1798.03     1881.64     21.81 o
  -1   7   2      703.96      672.70     14.18 o
   0   7   2      204.18      187.73     10.23 o
   1   7   2      220.34      228.66      9.51 o
   2   7   2      459.30      453.38     15.15 o
   3   7   2     1852.30     1830.51     37.68 o
   4   7   2       12.29       29.76     18.58 o
   5   7   2      559.40      594.47     35.41 o
   6   7   2       27.25       26.61     24.05 o
   7   7   2        3.07       21.22     25.02 o
   8   7   2        5.26        0.80     26.20 o
  -9   8   2        4.69       24.42     35.62 o
  -8   8   2       16.07       12.47     31.10 o
  -7   8   2       21.76      -21.53     21.53 o
  -6   8   2      293.87      283.63     31.89 o
  -5   8   2      707.25      633.82     31.63 o
  -4   8   2      930.68      923.42     18.16 o
  -3   8   2      257.65      285.21     15.27 o
  -2   8   2        6.42        6.78      6.88 o
  -1   8   2      261.82      257.36     10.41 o
   0   8   2      288.42      336.46     12.67 o
   1   8   2       97.19      118.18      8.50 o
   2   8   2     1742.75     1755.59     33.72 o
   3   8   2       42.45       40.92     14.80 o
   4   8   2      214.47      194.70     22.47 o
   5   8   2       74.83       79.63     24.44 o
   6   8   2       80.63      100.86     25.80 o
   7   8   2       35.34        0.01     24.42 o
   8   8   2        4.41       23.14     28.87 o
  -9   9   2       26.69       38.27     36.86 o
  -8   9   2       16.26       31.12     32.95 o
  -7   9   2      295.52      279.91     33.46 o
  -6   9   2       22.82       -2.53     14.31 o
  -5   9   2      291.56      334.62     27.70 o
  -4   9   2      378.82      389.09     14.38 o
  -3   9   2      839.67      787.01     22.46 o
  -2   9   2       28.71       42.94      9.23 o
  -1   9   2      442.31      484.11     13.71 o
   0   9   2      184.21      187.24      9.65 o
   1   9   2      186.02      181.27     10.44 o
   2   9   2       28.42        9.95     11.74 o
   3   9   2       10.43        5.25     13.56 o
   4   9   2      339.72      372.36     25.88 o
   5   9   2       43.25       48.27     22.21 o
   6   9   2       13.95       -9.20     22.46 o
   7   9   2       11.71        5.41     25.44 o
   8   9   2       27.83      110.29     30.67 o
  -8  10   2        1.67       38.16     33.58 o
  -7  10   2       35.46       67.23     23.19 o
  -6  10   2      239.15      248.49     28.18 o
  -5  10   2      660.76      652.95     33.94 o
  -4  10   2      113.90      110.56     12.48 o
  -3  10   2       85.91       83.62     12.19 o
  -2  10   2        0.66        2.36     10.20 o
  -1  10   2     2062.41     2126.96     28.21 o
   0  10   2      441.04      481.93     14.24 o
   1  10   2      324.97      311.28     12.11 o
   2  10   2      512.44      511.39     21.02 o
   3  10   2      224.86      222.02     22.40 o
   4  10   2        8.60        2.84     17.00 o
   5  10   2        7.56       -2.78     20.16 o
   6  10   2        0.00      -19.75     19.75 o
   7  10   2        0.94      -25.03     31.07 o
   8  10   2        0.49      -12.90     28.67 o
  -8  11   2      135.80       71.45     36.60 o
  -7  11   2       61.46       73.84     27.18 o
  -6  11   2       51.96       16.32     17.79 o
  -5  11   2      277.86      285.70     30.87 o
  -4  11   2      339.45      387.35     23.03 o
  -3  11   2      489.24      507.85     15.29 o
  -2  11   2      790.24      832.94     15.75 o
  -1  11   2       18.14       20.03      7.26 o
   0  11   2      254.59      308.14     12.22 o
   1  11   2      246.28      300.32     12.45 o
   2  11   2       33.06       18.54     12.77 o
   3  11   2      211.84      227.54     23.27 o
   4  11   2       48.03       48.62     22.30 o
   5  11   2       41.76       87.66     22.02 o
   6  11   2        1.70       14.77     21.71 o
   7  11   2        3.14       62.03     27.36 o
   8  11   2        1.48       60.58     29.50 o
  -8  12   2       34.29       74.42     36.36 o
  -7  12   2        0.26       -4.19     28.69 o
  -6  12   2      365.24      372.10     31.23 o
  -5  12   2       51.60       29.17     21.12 o
  -4  12   2      423.12      438.99     27.25 o
  -3  12   2        6.61        2.85      8.74 o
  -2  12   2       43.85       31.96      6.73 o
  -1  12   2     1561.09     1662.65     24.56 o
   0  12   2      202.96      233.41     11.48 o
   1  12   2      766.89      762.96     19.13 o
   2  12   2     1659.58     1612.65     39.88 o
   3  12   2       30.77      -17.64     17.64 o
   4  12   2      151.85      182.51     26.16 o
   5  12   2      137.16       88.33     26.19 o
   6  12   2        1.06      -23.09     23.09 o
   7  12   2        2.25      -20.08     34.47 o
  -8  13   2       98.20      154.05     41.84 o
  -7  13   2       50.68       47.30     32.89 o
  -6  13   2       20.68      -17.29     22.91 o
  -5  13   2      237.14      238.99     27.71 o
  -4  13   2      257.90      264.94     29.12 o
  -3  13   2      665.31      644.80     28.91 o
  -2  13   2      138.04      140.07     13.66 o
  -1  13   2      292.22      289.53     14.73 o
   0  13   2       25.34       19.65      9.34 o
   1  13   2     1408.16     1437.94     31.52 o
   2  13   2       83.96       89.97     18.70 o
   3  13   2      165.70      143.87     22.92 o
   4  13   2       69.99       66.37     23.76 o
   5  13   2      120.77       52.38     24.21 o
   6  13   2        0.03       18.17     24.51 o
   7  13   2       17.57       59.29     26.08 o
  -8  14   2       53.83       40.73     39.59 o
  -7  14   2      548.15      480.19     51.29 o
  -6  14   2       17.88       -8.58     21.55 o
  -5  14   2      831.68      841.05     50.18 o
  -4  14   2       11.68        5.98     11.06 o
  -3  14   2        2.98       -3.14     11.02 o
  -2  14   2       54.07       41.18     10.69 o
  -1  14   2      170.73      166.52     13.34 o
   0  14   2       38.55       33.63     10.35 o
   1  14   2       31.97       56.07     18.93 o
   2  14   2      188.54      183.41     21.95 o
   3  14   2      505.77      544.63     37.22 o
   4  14   2      129.89       99.69     25.70 o
   5  14   2        6.28      -10.27     21.82 o
   6  14   2        2.24       34.04     27.52 o
   7  14   2       36.51       36.92     27.61 o
  -8  15   2       79.17       95.39     38.98 o
  -7  15   2      103.25      140.49     38.47 o
  -6  15   2       28.05       21.74     25.79 o
  -5  15   2        9.14       -5.12     12.34 o
  -4  15   2      357.22      264.16     31.96 o
  -3  15   2      144.33      119.90     15.43 o
  -2  15   2      144.75      138.16     13.90 o
  -1  15   2       15.52       -3.84     11.30 o
   0  15   2        1.92       -3.75     12.67 o
   1  15   2      490.32      465.84     22.47 o
   2  15   2       54.67       49.35     16.61 o
   3  15   2      102.10       54.33     22.59 o
   4  15   2       14.08       35.21     22.58 o
   5  15   2       37.87       53.45     23.71 o
   6  15   2       41.34       42.09     26.74 o
   7  15   2       11.19        3.02     25.66 o
  -8  16   2        0.26        9.53     34.97 o
  -7  16   2       21.70       12.41     33.16 o
  -6  16   2       91.07       66.57     27.89 o
  -5  16   2       84.71      102.94     28.58 o
  -4  16   2      528.31      471.64     26.76 o
  -3  16   2        5.44        7.33     14.54 o
  -2  16   2      397.04      401.13     20.98 o
  -1  16   2        3.73       -7.68     12.86 o
   0  16   2       61.66       88.46     13.94 o
   1  16   2      263.32      256.32     19.78 o
   2  16   2      292.69      293.68     22.52 o
   3  16   2        1.58       -9.72     21.74 o
   4  16   2      277.41      272.69     29.32 o
   5  16   2       15.30       17.49     23.04 o
   6  16   2        6.25       39.38     24.85 o
   7  16   2        1.08        0.45     26.80 o
  -7  17   2        0.87       93.50     35.72 o
  -6  17   2        0.86       13.36     27.14 o
  -5  17   2        1.29       19.99     45.62 o
  -4  17   2      503.82      448.71     27.62 o
  -3  17   2      867.40      795.46     28.72 o
  -2  17   2       17.50       15.86     14.11 o
  -1  17   2       47.44       44.51     14.88 o
   0  17   2      117.35      112.74     17.92 o
   1  17   2      319.60      329.16     22.53 o
   2  17   2      209.11      193.19     19.70 o
   3  17   2      117.55      110.37     24.72 o
   4  17   2       10.27       -4.68     21.32 o
   5  17   2       26.62        7.44     23.27 o
   6  17   2        6.57       13.69     25.01 o
   7  17   2       35.53       88.75     37.43 o
  -7  18   2       33.00       42.50     35.01 o
  -6  18   2        0.01      -25.89     25.89 o
  -5  18   2      485.12      462.21     39.50 o
  -4  18   2        0.02      -12.91     20.71 o
  -3  18   2       41.11       40.12     16.74 o
  -2  18   2      224.28      228.57     18.87 o
  -1  18   2      587.62      568.90     27.80 o
   0  18   2       10.10        3.99     16.77 o
   1  18   2       56.37       49.89     17.46 o
   2  18   2       10.19       -7.64     16.37 o
   3  18   2      144.72      152.49     25.23 o
   4  18   2       26.84       20.91     23.05 o
   5  18   2       83.40       99.43     26.84 o
   6  18   2       87.96       71.25     27.06 o
  -7  19   2       42.37      -15.82     34.61 o
  -6  19   2        7.01       25.99     33.35 o
  -5  19   2        2.22       30.60     27.67 o
  -4  19   2       57.62       66.15     18.87 o
  -3  19   2      534.98      492.55     25.60 o
  -2  19   2        4.37       -1.20     15.68 o
  -1  19   2      315.32      345.29     22.30 o
   0  19   2       70.75       78.46     19.22 o
   1  19   2      155.07      173.72     20.95 o
   2  19   2       42.22       31.26     17.33 o
   3  19   2       25.52        0.35     21.42 o
   4  19   2        2.97       10.11     24.59 o
   5  19   2       16.50       31.28     25.13 o
   6  19   2        9.06       37.77     34.51 o
  -7  20   2       13.12      -19.50     34.27 o
  -6  20   2       23.93       19.04     35.61 o
  -5  20   2       11.07       35.14     27.63 o
  -4  20   2       29.22       21.02     24.62 o
  -3  20   2      113.77       80.75     17.36 o
  -2  20   2      281.09      287.58     22.01 o
  -1  20   2      251.66      210.88     20.68 o
   0  20   2      246.17      191.52     23.25 o
   1  20   2        2.00        2.48     16.87 o
   2  20   2      252.47      270.01     22.71 o
   3  20   2       50.52       47.27     21.40 o
   4  20   2        2.62      -19.76     19.76 o
   5  20   2       10.81       25.30     27.34 o
   6  20   2        1.75       17.76     36.47 o
  -6  21   2        6.15       64.90     38.30 o
  -5  21   2       36.77       46.41     29.74 o
  -4  21   2      113.46      119.44     27.81 o
  -3  21   2        1.54      -12.76     15.31 o
  -2  21   2      464.04      436.11     24.49 o
  -1  21   2       18.28       35.92     21.44 o
   0  21   2       10.62       14.35     18.69 o
   1  21   2      369.82      378.64     24.78 o
   2  21   2       32.79       15.84     18.58 o
   3  21   2        2.88       -3.38     22.24 o
   4  21   2        4.39       36.05     23.34 o
   5  21   2        0.75       -0.83     27.01 o
   6  21   2       14.44      -19.35     34.21 o
  -6  22   2       12.22       -7.58     33.02 o
  -5  22   2       24.24       26.95     29.62 o
  -4  22   2        4.83       29.29     26.67 o
  -3  22   2       22.43       -0.07     20.91 o
  -2  22   2        7.18       18.88     16.59 o
  -1  22   2      251.90      298.47     24.24 o
   0  22   2       14.66      -10.26     19.97 o
   1  22   2      229.12      196.72     20.77 o
   2  22   2       27.04        9.60     21.37 o
   3  22   2      100.71      107.00     21.91 o
   4  22   2       27.90       20.50     22.07 o
   5  22   2        4.95        3.50     27.36 o
  -6  23   2        2.24       13.64     35.32 o
  -5  23   2       10.06       15.76     42.04 o
  -4  23   2        6.55      -15.97     26.38 o
  -3  23   2       17.84       -3.48     25.05 o
  -2  23   2       20.93       36.04     23.45 o
  -1  23   2       50.07       62.11     19.41 o
   0  23   2      339.89      330.42     26.53 o
   1  23   2      175.19      180.96     23.55 o
   2  23   2       23.08       11.43     18.75 o
   3  23   2        2.16       -1.37     19.46 o
   4  23   2       19.00       14.15     36.41 o
   5  23   2       34.56       78.24     36.07 o
  -5  24   2        0.09       -2.03     79.96 o
  -4  24   2        0.96      -23.84     27.34 o
  -3  24   2        1.81      -28.88     28.88 o
  -2  24   2       46.99       91.58     29.94 o
  -1  24   2      105.23       56.35     25.65 o
   0  24   2       39.80       49.65     19.72 o
   1  24   2       13.80        8.97     19.46 o
   2  24   2        1.03       30.88     20.24 o
   3  24   2        3.06       58.15     32.27 o
   4  24   2       10.10      -29.10     29.10 o
   5  24   2        3.27       15.12     34.27 o
  -5  25   2        8.04       10.64     42.25 o
  -4  25   2       42.33       63.00     29.81 o
  -3  25   2       51.64       28.77     28.09 o
  -2  25   2        1.48       11.82     24.84 o
  -1  25   2       27.42       14.02     46.72 o
   0  25   2       29.21       40.70     26.63 o
   1  25   2       11.23        9.97     25.56 o
   2  25   2      191.29      167.38     30.64 o
   3  25   2        3.68       25.29     27.81 o
   4  25   2        8.18       33.29     32.65 o
  -4  26   2       22.84        1.36     31.60 o
  -3  26   2        5.96       23.96     28.02 o
  -2  26   2       79.04       95.28     31.26 o
  -1  26   2       76.09       35.51     48.06 o
   0  26   2        2.00      -18.83     30.10 o
   1  26   2       37.83       18.62     26.26 o
   2  26   2       13.65       39.16     26.77 o
   3  26   2        8.19       10.18     40.56 o
   4  26   2       61.48       55.73     43.60 o
  -4  27   2        0.85       14.87     32.84 o
  -3  27   2       19.60       14.06     28.22 o
  -2  27   2        0.14      -27.16     27.16 o
  -1  27   2        1.23      -13.59     30.13 o
   0  27   2       80.48       86.13     47.45 o
   1  27   2        0.04        3.92     26.82 o
   2  27   2        0.13       11.02     24.90 o
   3  27   2        9.60       53.39     34.82 o
  -3  28   2        0.02      -52.79     52.79 o
  -2  28   2        0.38      -17.86     28.20 o
  -1  28   2       21.68      -16.45     29.21 o
   0  28   2        6.40      -30.27     49.49 o
   1  28   2       12.16       -0.36     28.98 o
   2  28   2       21.39       10.09     41.20 o
  -2  29   2       69.85       52.08     33.45 o
  -1  29   2        2.98      -12.80     30.36 o
   0  29   2       19.47       49.23     32.54 o
   1  29   2       21.61       32.43     33.63 o
  -1  30   2       60.84       61.15     48.07 o
   0  30   2        0.18        5.02     33.56 o
  -9   0   3        8.99      -24.39     46.31 o
  -7   0   3      147.80      125.49     44.89 o
  -5   0   3       30.59       41.09     22.12 o
  -3   0   3     1716.40     1784.77    100.39 o
  -1   0   3     5232.32     4997.60    129.23 o
   1   0   3      198.77      212.44     15.48 o
   3   0   3      180.06      231.61     24.76 o
   5   0   3      727.78      757.83     52.90 o
   7   0   3      130.84      157.61     41.21 o
  -9   1   3        8.12        4.12     33.22 o
  -8   1   3       34.83       43.24     31.35 o
  -7   1   3        8.63       34.43     27.37 o
  -6   1   3        0.02      -12.20     24.11 o
  -5   1   3       25.39       24.75     15.48 o
  -4   1   3       18.61       16.38     10.59 o
  -3   1   3       38.29       64.04     21.71 o
  -2   1   3        4.53       31.88     20.56 o
  -1   1   3     1407.52     1330.17     55.07 o
   0   1   3      251.70      254.73     17.35 o
   1   1   3       24.59       26.99      8.33 o
   2   1   3       54.15       60.11     14.33 o
   3   1   3      368.06      437.66     18.91 o
   4   1   3      207.48      171.20     21.75 o
   5   1   3      295.76      304.69     29.33 o
   6   1   3       30.38       38.61     23.05 o
   7   1   3        2.47       45.54     25.53 o
   8   1   3       18.53      -49.38     60.27 o
  -9   2   3        0.27       -4.18     32.33 o
  -8   2   3       34.90       13.38     31.42 o
  -7   2   3       34.08       41.66     27.36 o
  -6   2   3       54.66       31.62     24.26 o
  -5   2   3        9.33       17.93     15.28 o
  -4   2   3      203.50      188.70     14.11 o
  -3   2   3     1354.22     1345.11     27.43 o
  -2   2   3       69.23       50.87     21.20 o
  -1   2   3     2703.86     2890.40     75.30 o
   0   2   3       53.92       35.98     13.56 o
   1   2   3       45.44       61.97      8.99 o
   2   2   3        0.13        2.77      6.04 o
   3   2   3      155.62      174.48     14.66 o
   4   2   3       12.35      -16.89     17.59 o
   5   2   3      274.81      283.61     28.94 o
   6   2   3      122.81      134.10     25.31 o
   7   2   3        1.74      -15.89     28.32 o
   8   2   3       49.35      -59.20     61.86 o
  -9   3   3        0.09      -14.66     32.56 o
  -8   3   3       38.07       46.94     62.21 o
  -7   3   3      137.54      100.97     32.12 o
  -6   3   3        0.02        0.14     22.66 o
  -5   3   3       88.88       92.78     17.08 o
  -4   3   3        9.73       -1.27     10.42 o
  -3   3   3       42.68       52.33     11.76 o
  -2   3   3       67.87       45.88     19.81 o
  -1   3   3     1537.43     1513.24     54.92 o
   0   3   3      369.43      398.57     15.70 o
   1   3   3     1303.23     1327.15     31.23 o
   2   3   3       30.01       38.41      6.69 o
   3   3   3        3.64      -12.06     12.06 o
   4   3   3      333.00      343.79     26.63 o
   5   3   3        0.14      -11.78     28.06 o
   6   3   3        0.04      -12.65     20.56 o
   7   3   3       29.48       47.10     24.69 o
   8   3   3        6.96      -51.29     51.29 o
  -9   4   3       25.64        9.63     34.09 o
  -8   4   3       22.13       17.64     31.39 o
  -7   4   3        8.10      -15.23     26.08 o
  -6   4   3       14.45       -4.79     23.08 o
  -5   4   3       22.35        8.89     15.35 o
  -4   4   3        8.18        0.84     11.39 o
  -3   4   3        3.17        9.68      8.04 o
  -2   4   3     1634.84     1696.75     34.50 o
  -1   4   3      712.20      665.02     34.65 o
   0   4   3       46.45       42.04      9.95 o
   1   4   3      602.54      598.13     16.00 o
   2   4   3        3.31       10.08     10.47 o
   3   4   3      657.55      685.52     23.16 o
   4   4   3        1.11       10.54     24.37 o
   5   4   3       65.93       51.41     23.72 o
   6   4   3        1.63       21.25     23.43 o
   7   4   3       31.65       47.90     25.98 o
   8   4   3       32.53      -74.63     90.49 o
  -9   5   3       12.42       36.58     65.57 o
  -8   5   3       79.76       44.77     31.49 o
  -7   5   3       22.08       37.18     36.59 o
  -6   5   3        3.40      -22.38     22.38 o
  -5   5   3      509.62      524.18     25.19 o
  -4   5   3     1016.76     1027.13     24.94 o
  -3   5   3      139.54      131.77      9.80 o
  -2   5   3      206.16      197.21     17.20 o
  -1   5   3      281.31      268.56     19.54 o
   0   5   3     4144.74     4206.98     49.82 o
   1   5   3      495.24      500.87     12.25 o
   2   5   3       78.25       79.80      7.93 o
   3   5   3     1051.79     1069.61     61.78 o
   4   5   3      616.88      632.04     41.82 o
   5   5   3       83.96       94.29     48.42 o
   6   5   3        0.14       43.94     34.08 o
   7   5   3       20.83       20.22     38.20 o
   8   5   3       42.33      -56.38     56.38 o
  -9   6   3        1.81       -8.46     32.72 o
  -8   6   3        4.04       25.92     31.64 o
  -7   6   3        0.03      -25.35     25.35 o
  -6   6   3      226.31      248.45     38.06 o
  -5   6   3        6.40       -0.74     15.18 o
  -4   6   3       81.07       68.75     12.79 o
  -3   6   3       14.28       15.19      8.45 o
  -2   6   3     5748.15     5778.14     69.85 o
  -1   6   3      794.02      842.41     26.23 o
   0   6   3      444.98      494.90     15.17 o
   1   6   3        0.03       13.70      6.27 o
   2   6   3      160.21      156.35     11.76 o
   3   6   3       27.56       24.02     14.77 o
   4   6   3       13.90       24.28     18.90 o
   5   6   3       97.39       41.51     23.78 o
   6   6   3      124.84      117.33     25.63 o
   7   6   3        8.09       19.14     38.67 o
   8   6   3       33.14       -8.81     68.40 o
  -9   7   3       66.34      116.53     40.34 o
  -8   7   3        0.06      -13.63     30.23 o
  -7   7   3      127.31      120.68     32.56 o
  -6   7   3       87.71       42.49     24.03 o
  -5   7   3      450.71      460.10     26.44 o
  -4   7   3       24.66       29.69     12.66 o
  -3   7   3     1505.91     1474.41     25.13 o
  -2   7   3       32.64       28.80     11.14 o
  -1   7   3     3125.02     3290.05     51.71 o
   0   7   3      103.03       98.04     10.20 o
   1   7   3        5.90        3.78      7.64 o
   2   7   3      141.06      170.86     16.71 o
   3   7   3      210.09      222.12     19.45 o
   4   7   3       24.40       -5.31     17.96 o
   5   7   3      485.90      482.45     31.02 o
   6   7   3       30.43      -17.83     21.84 o
   7   7   3       55.62       72.13     27.84 o
  -9   8   3       17.17       24.27     36.48 o
  -8   8   3       24.96       34.49     45.25 o
  -7   8   3       75.87       64.47     25.47 o
  -6   8   3        4.08      -16.96     16.96 o
  -5   8   3      128.70      127.36     20.11 o
  -4   8   3      566.97      609.36     26.65 o
  -3   8   3      764.30      758.49     19.84 o
  -2   8   3     1071.71     1176.07     20.57 o
  -1   8   3     2828.08     2970.99     36.45 o
   0   8   3     2680.11     2782.99     29.02 o
   1   8   3      904.29      912.04     20.18 o
   2   8   3      435.77      470.28     18.25 o
   3   8   3      740.15      664.05     30.87 o
   4   8   3        2.12       15.32     18.20 o
   5   8   3       42.83       79.24     22.73 o
   6   8   3       70.74       64.55     23.43 o
   7   8   3      117.55      104.70     28.82 o
  -9   9   3       12.45       63.45     47.72 o
  -8   9   3       28.41      -12.73     32.24 o
  -7   9   3       11.20       66.08     26.12 o
  -6   9   3       36.88       21.06     26.56 o
  -5   9   3       28.20       22.84     15.64 o
  -4   9   3      135.25      130.64     12.77 o
  -3   9   3      437.09      443.19     17.04 o
  -2   9   3      738.58      821.16     21.22 o
  -1   9   3      892.99      879.51     17.52 o
   0   9   3      953.01     1024.00     20.59 o
   1   9   3      709.98      780.50     21.94 o
   2   9   3     1885.48     1917.73     42.51 o
   3   9   3       74.77      121.82     17.95 o
   4   9   3      303.14      290.23     24.86 o
   5   9   3      301.30      314.41     30.14 o
   6   9   3       13.70       13.53     21.44 o
   7   9   3        8.28       64.75     36.64 o
  -8  10   3       76.32       85.72     35.99 o
  -7  10   3       24.71       41.97     53.30 o
  -6  10   3     1096.55     1139.75     46.48 o
  -5  10   3       99.07       61.14     15.06 o
  -4  10   3       88.67       80.55     13.33 o
  -3  10   3       19.35       26.34     11.03 o
  -2  10   3       34.75       34.65      9.01 o
  -1  10   3      432.11      442.08     20.04 o
   0  10   3      112.94       93.99     10.93 o
   1  10   3     1026.94     1050.00     32.15 o
   2  10   3     4286.87     4375.14     69.14 o
   3  10   3       16.24        3.44     17.81 o
   4  10   3      140.82       94.62     20.50 o
   5  10   3       30.41       49.18     19.67 o
   6  10   3      291.69      336.72     32.86 o
   7  10   3       32.44       57.88     38.18 o
  -8  11   3      212.81      214.13     86.07 o
  -7  11   3      211.95      232.12     65.41 o
  -6  11   3        0.68      -22.17     22.17 o
  -5  11   3      300.46      311.30     28.79 o
  -4  11   3      318.23      292.03     21.97 o
  -3  11   3      136.36      132.13     14.49 o
  -2  11   3      345.59      328.46     17.59 o
  -1  11   3       10.66        3.47     11.06 o
   0  11   3      731.33      713.40     23.75 o
   1  11   3      290.86      289.31     18.08 o
   2  11   3       33.55       11.85     13.16 o
   3  11   3      147.41      127.95     42.14 o
   4  11   3      876.62      834.07     32.65 o
   5  11   3       47.01       39.66     18.72 o
   6  11   3        0.20      -21.47     21.47 o
   7  11   3        3.36      -17.40     43.09 o
  -8  12   3        0.95        5.13     33.24 o
  -7  12   3      194.95      205.66     39.73 o
  -6  12   3      288.09      325.01     52.50 o
  -5  12   3      778.28      768.04     32.29 o
  -4  12   3      202.30      211.61     18.50 o
  -3  12   3      262.73      289.12     16.45 o
  -2  12   3       22.30       24.81     12.17 o
  -1  12   3      136.56      140.55     13.62 o
   0  12   3      846.19      867.90     25.50 o
   1  12   3      294.05      315.58     20.95 o
   2  12   3       47.07       44.05     16.84 o
   3  12   3      981.51      910.27     35.90 o
   4  12   3        0.94      -14.50     20.05 o
   5  12   3      114.42       71.33     40.48 o
   6  12   3       18.81       22.17     23.30 o
   7  12   3       17.80      -18.13     62.22 o
  -8  13   3       73.30       86.43     36.49 o
  -7  13   3       15.36       40.67     32.99 o
  -6  13   3       99.90       78.67     35.26 o
  -5  13   3      381.80      390.01     27.15 o
  -4  13   3      352.44      335.99     29.61 o
  -3  13   3      132.16      132.31     15.80 o
  -2  13   3       33.36       50.08     14.64 o
  -1  13   3       36.78       24.97     10.86 o
   0  13   3     1284.12     1237.29     33.39 o
   1  13   3     2018.59     2008.47     35.22 o
   2  13   3       97.39       69.46     31.63 o
   3  13   3      303.51      290.51     26.03 o
   4  13   3        0.03       19.64     21.86 o
   5  13   3      134.35      180.79     25.95 o
   6  13   3        2.95       50.31     32.59 o
   7  13   3       22.58      -32.52     50.91 o
  -8  14   3        2.31       57.44     35.24 o
  -7  14   3       11.11       15.59     53.02 o
  -6  14   3      139.50      106.52     26.54 o
  -5  14   3       31.14        3.96     19.21 o
  -4  14   3      101.82      112.39     17.15 o
  -3  14   3      280.36      295.22     19.90 o
  -2  14   3      868.36      867.54     33.28 o
  -1  14   3       10.31      -11.79     12.11 o
   0  14   3      171.50      171.52     20.33 o
   1  14   3       12.75       -9.41     21.60 o
   2  14   3      317.05      308.37     34.85 o
   3  14   3      123.81      124.40     29.13 o
   4  14   3       73.94       75.87     22.53 o
   5  14   3      119.60      115.02     25.39 o
   6  14   3        1.21       19.93     32.10 o
   7  14   3       19.63      -21.85     34.56 o
  -8  15   3       38.23       69.70     39.94 o
  -7  15   3        0.39       12.73     44.01 o
  -6  15   3       15.06       28.89     30.37 o
  -5  15   3        2.56       12.66     19.02 o
  -4  15   3     1384.70     1300.55     48.68 o
  -3  15   3      532.60      536.52     24.52 o
  -2  15   3       31.92       32.11     16.68 o
  -1  15   3        2.53       -2.65     13.39 o
   0  15   3       89.79       69.26     17.11 o
   1  15   3       33.61       34.43     13.37 o
   2  15   3      171.94      162.93     22.01 o
   3  15   3        0.23        6.17     20.85 o
   4  15   3      110.09      179.50     25.31 o
   5  15   3        7.65       26.38     22.03 o
   6  15   3        9.62       25.19     32.37 o
  -8  16   3       23.86       41.29     37.51 o
  -7  16   3       54.19       45.10     34.62 o
  -6  16   3       10.13       10.21     35.53 o
  -5  16   3      426.24      471.25     40.51 o
  -4  16   3       24.01       56.63     25.96 o
  -3  16   3       75.50       87.06     22.66 o
  -2  16   3      552.72      516.66     25.88 o
  -1  16   3      316.99      319.40     19.94 o
   0  16   3       35.07       20.81     16.72 o
   1  16   3      377.81      457.28     32.33 o
   2  16   3      167.16      172.25     23.32 o
   3  16   3        0.50      -19.58     19.58 o
   4  16   3       16.24       16.82     20.80 o
   5  16   3        0.11      -21.72     21.72 o
   6  16   3       13.05       -3.22     33.55 o
  -7  17   3       18.61       48.27     36.34 o
  -6  17   3       52.23       43.43     40.65 o
  -5  17   3       10.20      -13.74     23.85 o
  -4  17   3       86.99       84.20     27.02 o
  -3  17   3      423.67      370.15     28.99 o
  -2  17   3       87.92       81.24     20.38 o
  -1  17   3      278.31      261.66     21.52 o
   0  17   3       28.25       17.44     17.16 o
   1  17   3      344.25      312.06     31.84 o
   2  17   3       18.92        8.61     18.57 o
   3  17   3        8.20       28.41     21.42 o
   4  17   3        1.65       10.00     20.66 o
   5  17   3       15.61        3.63     52.43 o
   6  17   3        0.00       12.50     34.11 o
  -7  18   3        0.01       -7.97     32.86 o
  -6  18   3       41.93       51.39     53.20 o
  -5  18   3       53.40       34.15     31.47 o
  -4  18   3       10.22        2.32     24.45 o
  -3  18   3        0.00       -7.07     21.38 o
  -2  18   3      172.09      187.60     23.12 o
  -1  18   3      215.93      194.11     23.70 o
   0  18   3      115.60      156.81     20.75 o
   1  18   3       31.09       20.65     11.05 o
   2  18   3      397.68      415.05     32.31 o
   3  18   3       47.78       39.61     19.20 o
   4  18   3       27.93       38.77     31.44 o
   5  18   3        4.47      -16.91     32.46 o
   6  18   3       13.01      -18.44     39.31 o
  -7  19   3        1.29       99.03     72.11 o
  -6  19   3       13.33       -7.54     32.89 o
  -5  19   3        0.23      -30.64     48.07 o
  -4  19   3       38.29       57.75     24.44 o
  -3  19   3       45.43       31.70     21.88 o
  -2  19   3      170.23      139.40     22.20 o
  -1  19   3      258.90      300.42     29.17 o
   0  19   3       21.73       21.07     13.66 o
   1  19   3        2.07       -1.82     11.91 o
   2  19   3        0.10      -16.56     16.56 o
   3  19   3       12.13       -5.59     18.25 o
   4  19   3       20.42       12.28     32.30 o
   5  19   3       14.91       11.02     58.47 o
   6  19   3        3.90        0.35     35.95 o
  -7  20   3       18.83       40.53     37.77 o
  -6  20   3        2.45      -26.12     33.53 o
  -5  20   3       65.68       64.09     35.73 o
  -4  20   3        0.01        1.79     34.54 o
  -3  20   3       10.33        5.34     21.99 o
  -2  20   3      134.22      120.84     21.87 o
  -1  20   3        0.59      -11.37     22.19 o
   0  20   3      130.01      136.69     18.10 o
   1  20   3       84.69       70.13     18.37 o
   2  20   3        3.97        6.23     27.18 o
   3  20   3        0.32       42.22     31.34 o
   4  20   3        7.92       15.10     32.85 o
   5  20   3       25.07       84.75     53.97 o
  -6  21   3        0.60      -19.68     32.89 o
  -5  21   3       71.01       63.66     36.98 o
  -4  21   3       65.27       90.31     27.73 o
  -3  21   3        9.25        8.79     21.85 o
  -2  21   3       31.38       39.08     25.40 o
  -1  21   3       28.66       47.08     22.91 o
   0  21   3       17.67        3.91     24.48 o
   1  21   3      337.86      359.45     28.24 o
   2  21   3        6.10        3.47     23.72 o
   3  21   3        0.07      -25.79     25.79 o
   4  21   3        0.65      -15.01     41.03 o
   5  21   3        3.02       74.48     35.75 o
  -6  22   3       10.71        5.62     36.93 o
  -5  22   3       13.95       44.26     41.31 o
  -4  22   3       23.10        5.45     29.51 o
  -3  22   3       21.01       23.12     27.83 o
  -2  22   3       95.86      101.13     24.14 o
  -1  22   3        1.48      -22.39     22.39 o
   0  22   3       62.51       67.49     26.08 o
   1  22   3       17.94       40.85     24.80 o
   2  22   3       14.13       12.53     26.99 o
   3  22   3       10.50       24.44     35.00 o
   4  22   3        0.15       15.62     28.84 o
   5  22   3       22.07       47.16     37.52 o
  -6  23   3       11.80      -28.27     35.51 o
  -5  23   3        9.70        6.45     52.64 o
  -4  23   3       49.10       30.37     32.24 o
  -3  23   3        4.93       28.77     23.35 o
  -2  23   3        1.44        4.38     22.40 o
  -1  23   3      120.06      101.18     25.39 o
   0  23   3        1.60        5.72     24.97 o
   1  23   3       28.88       53.69     26.82 o
   2  23   3        0.04       26.53     31.14 o
   3  23   3        7.00       42.73     36.68 o
   4  23   3        8.53        9.84     29.12 o
  -5  24   3       12.09       74.54     34.49 o
  -4  24   3        2.34      -29.26     29.26 o
  -3  24   3        1.46      -13.07     38.91 o
  -2  24   3        6.75       26.06     24.68 o
  -1  24   3        0.27      -20.32     22.90 o
   0  24   3        1.78       20.39     26.26 o
   1  24   3        9.03       20.66     33.88 o
   2  24   3        9.60       15.76     26.83 o
   3  24   3       11.72       17.14     36.70 o
   4  24   3        2.43       -1.21     28.83 o
  -5  25   3        2.06       15.09     33.13 o
  -4  25   3        1.66       50.48     33.46 o
  -3  25   3        3.64       -4.70     31.97 o
  -2  25   3        5.31      -26.01     34.23 o
  -1  25   3        3.25       -6.15     24.28 o
   0  25   3       40.48       89.74     28.81 o
   1  25   3       14.38       13.16     27.30 o
   2  25   3        1.89      -20.56     25.60 o
   3  25   3        0.05       39.53     33.42 o
   4  25   3        0.51      -31.46     57.27 o
  -4  26   3        6.21       18.93     32.58 o
  -3  26   3        1.25      -13.72     32.40 o
  -2  26   3       73.17       42.23     35.87 o
  -1  26   3        0.22      -29.54     29.54 o
   0  26   3        1.63       41.52     27.94 o
   1  26   3        2.30       29.34     25.82 o
   2  26   3       23.29       22.18     26.29 o
   3  26   3       18.48       -9.60     32.67 o
  -4  27   3        1.41      -27.49     33.14 o
  -3  27   3        0.53       -3.78     48.72 o
  -2  27   3       12.71       75.44     35.08 o
  -1  27   3        1.85      -21.57     28.81 o
   0  27   3        4.37      -20.00     31.53 o
   1  27   3       16.60       20.55     27.97 o
   2  27   3       15.31       43.71     32.27 o
  -3  28   3       25.99      -34.72     34.72 o
  -2  28   3        0.05      -26.42     33.31 o
  -1  28   3       14.21      -30.22     43.20 o
   0  28   3        7.21      -20.36     31.58 o
   1  28   3        9.05       -4.89     30.74 o
  -1  29   3        6.95       50.12     40.79 o
   0  29   3        7.08       13.07     72.23 o
  -8   0   4       24.43       37.82     45.25 o
  -6   0   4       18.43        6.27     32.70 o
  -4   0   4     1370.47     1268.07     61.30 o
  -2   0   4     1244.10     1169.89     79.36 o
   0   0   4      138.74      123.70     28.79 o
   2   0   4       55.03       90.56     19.96 o
   4   0   4        3.17       18.47     40.12 o
   6   0   4       51.71       81.85     64.87 o
  -9   1   4       21.87       41.10     34.27 o
  -8   1   4      184.09      184.49     38.15 o
  -7   1   4       28.66       53.29     29.22 o
  -6   1   4      228.45      226.20     25.53 o
  -5   1   4      168.90      183.95     17.45 o
  -4   1   4      210.75      229.60     12.52 o
  -3   1   4      201.92      190.67     27.28 o
  -2   1   4       32.16       39.77     20.39 o
  -1   1   4      654.69      612.85     30.95 o
   0   1   4        3.36       -8.36     16.64 o
   1   1   4        7.21        4.07      9.00 o
   2   1   4       94.45      123.16     14.51 o
   3   1   4        0.48       13.42     13.98 o
   4   1   4      118.72      122.18     20.70 o
   5   1   4       38.78       51.59     22.50 o
   6   1   4        0.81      -14.49     20.37 o
   7   1   4        7.17      -33.47     50.97 o
  -9   2   4       19.29       26.76     34.42 o
  -8   2   4       57.69       69.79     33.35 o
  -7   2   4      290.56      269.05     37.45 o
  -6   2   4      486.87      423.42     32.04 o
  -5   2   4       15.68        8.74     14.23 o
  -4   2   4       17.81       20.55      9.39 o
  -3   2   4      468.42      490.61     40.06 o
  -2   2   4       58.58       40.49     21.47 o
  -1   2   4       54.46       32.56     22.15 o
   0   2   4        4.37       -1.78     17.94 o
   1   2   4        9.43       13.49      9.26 o
   2   2   4       13.15       33.06     12.64 o
   3   2   4       61.93       50.88      7.86 o
   4   2   4       51.12       83.83     19.72 o
   5   2   4      546.19      543.92     53.47 o
   6   2   4       35.47       52.61     29.65 o
   7   2   4       38.44       34.14     52.23 o
  -9   3   4       36.63       58.78     36.07 o
  -8   3   4       62.84       68.10     33.72 o
  -7   3   4       28.84       35.22     26.62 o
  -6   3   4       57.54       30.11     23.22 o
  -5   3   4      221.01      239.84     18.57 o
  -4   3   4      809.50      801.72     19.20 o
  -3   3   4        3.81      -11.25     24.06 o
  -2   3   4      189.86      203.77     25.66 o
  -1   3   4      147.09      170.23     26.22 o
   0   3   4      129.98      108.91     20.34 o
   1   3   4      235.15      247.71     13.01 o
   2   3   4        0.09       19.64     12.43 o
   3   3   4       13.76      -12.79     15.44 o
   4   3   4      747.21      726.26     30.58 o
   5   3   4      115.51      115.43     22.52 o
   6   3   4       10.08        4.61     27.89 o
   7   3   4       47.06       11.16     64.16 o
  -9   4   4        0.75      -19.78     30.98 o
  -8   4   4       98.98       70.97     44.72 o
  -7   4   4        5.28        3.53     25.86 o
  -6   4   4      377.52      446.61     28.79 o
  -5   4   4       34.82       37.85     15.18 o
  -4   4   4        3.58        3.58      9.86 o
  -3   4   4       32.50       27.79     11.81 o
  -2   4   4     5545.04     5513.75     92.49 o
  -1   4   4     1512.13     1567.09     52.03 o
   0   4   4       77.16       87.31     12.27 o
   1   4   4        3.28       -1.20      9.04 o
   2   4   4       24.67       22.96     13.09 o
   3   4   4       42.06       24.84     17.42 o
   4   4   4      204.32      220.56     22.54 o
   5   4   4      154.64      170.26     22.73 o
   6   4   4       59.56       56.78     54.17 o
   7   4   4       47.35      -20.33     54.11 o
  -9   5   4       12.43       58.02     75.82 o
  -8   5   4       14.72       15.84     30.20 o
  -7   5   4        5.23        1.63     25.96 o
  -6   5   4        5.83        1.54     19.58 o
  -5   5   4        0.04       -8.53     14.59 o
  -4   5   4        2.73        1.15     10.46 o
  -3   5   4       94.46      109.71     14.94 o
  -2   5   4      251.97      212.85     26.40 o
  -1   5   4     1171.72     1135.10     48.01 o
   0   5   4       38.17        7.70     12.59 o
   1   5   4     1040.01     1117.47     21.85 o
   2   5   4        0.24        4.69     12.74 o
   3   5   4        6.19      -17.11     17.11 o
   4   5   4        8.43       26.62     18.64 o
   5   5   4       37.70       38.02     19.36 o
   6   5   4        9.64      -30.38     30.38 o
   7   5   4        3.07      -49.46     49.46 o
  -9   6   4       10.57       93.93     38.61 o
  -8   6   4       55.94       36.95     31.97 o
  -7   6   4      138.32      141.32     40.89 o
  -6   6   4        7.19        5.45     19.28 o
  -5   6   4       12.06        1.56     15.47 o
  -4   6   4      120.30      124.27     13.15 o
  -3   6   4       35.39       64.14     14.28 o
  -2   6   4      608.52      618.52     27.69 o
  -1   6   4      302.70      331.37     18.43 o
   0   6   4       33.92       39.10     14.12 o
   1   6   4      460.86      470.82     16.23 o
   2   6   4        1.13      -11.50     11.72 o
   3   6   4      197.94      212.78     25.23 o
   4   6   4       26.96       16.23     20.26 o
   5   6   4       91.83       98.28     20.69 o
   6   6   4       18.93       18.90     28.06 o
   7   6   4        5.48      -50.34     50.34 o
  -9   7   4      113.75      106.68     40.60 o
  -8   7   4       89.34      189.52     63.92 o
  -7   7   4        4.66       26.14     49.57 o
  -6   7   4       35.05       69.49     22.46 o
  -5   7   4      286.78      251.75     20.45 o
  -4   7   4        7.06        8.30     11.83 o
  -3   7   4      881.05      860.79     33.45 o
  -2   7   4       10.43       -7.90     12.76 o
  -1   7   4       72.51       79.32     15.97 o
   0   7   4      243.03      256.77     14.29 o
   1   7   4       99.54      128.12     13.85 o
   2   7   4        2.78       -5.03     10.92 o
   3   7   4      304.84      337.72     28.28 o
   4   7   4      196.60      174.40     22.89 o
   5   7   4        5.50       29.93     21.06 o
   6   7   4       20.03      -43.41     45.23 o
   7   7   4       40.78       69.22     72.29 o
  -8   8   4       22.91       59.59     61.79 o
  -7   8   4        0.75       20.52     24.68 o
  -6   8   4      552.40      601.54     36.10 o
  -5   8   4       40.86       43.52     17.06 o
  -4   8   4        8.46       -0.01     12.65 o
  -3   8   4      459.71      466.47     19.65 o
  -2   8   4     1098.62     1045.97     28.37 o
  -1   8   4        0.36        7.68     15.69 o
   0   8   4       20.20       21.55      9.50 o
   1   8   4       20.69        3.99     13.16 o
   2   8   4      794.45      771.47     26.59 o
   3   8   4      271.03      269.14     27.37 o
   4   8   4        0.22       17.11     17.54 o
   5   8   4       15.88       29.87     18.58 o
   6   8   4       14.43       57.32     28.82 o
   7   8   4       78.58        5.71     53.10 o
  -8   9   4      130.05      122.59     37.24 o
  -7   9   4      117.43      134.55     30.15 o
  -6   9   4        4.52        4.82     31.94 o
  -5   9   4      436.43      482.40     25.52 o
  -4   9   4      413.67      400.51     30.44 o
  -3   9   4      202.04      209.27     14.59 o
  -2   9   4       44.89       55.53     15.58 o
  -1   9   4     3694.20     3820.97     51.92 o
   0   9   4     1002.83      998.10     23.75 o
   1   9   4      391.17      392.73     21.69 o
   2   9   4      106.76      119.68     16.88 o
   3   9   4       90.64       75.41     24.19 o
   4   9   4       16.88       14.44     16.88 o
   5   9   4      150.67      169.28     28.32 o
   6   9   4       14.79       55.43     50.27 o
   7   9   4       18.17       33.95     57.44 o
  -8  10   4       22.18       51.65     33.48 o
  -7  10   4       71.30       76.24     48.85 o
  -6  10   4       53.22      107.20     23.11 o
  -5  10   4      317.66      309.05     24.79 o
  -4  10   4       56.42       59.73     16.91 o
  -3  10   4      427.64      465.14     20.33 o
  -2  10   4      183.73      197.53     12.35 o
  -1  10   4       22.39       10.90     10.38 o
   0  10   4      339.77      374.82     18.23 o
   1  10   4      393.87      442.26     19.26 o
   2  10   4       16.02       24.94     14.46 o
   3  10   4      169.91      154.92     26.67 o
   4  10   4        6.24       18.11     16.03 o
   5  10   4       11.03       50.09     24.57 o
   6  10   4       25.13       32.95     49.19 o
   7  10   4       50.79       10.39     54.64 o
  -8  11   4        7.50       33.56     31.55 o
  -7  11   4        9.00       56.73     41.20 o
  -6  11   4        1.16       36.64     26.84 o
  -5  11   4      476.71      498.10     28.34 o
  -4  11   4      172.47      183.09     31.60 o
  -3  11   4      532.40      555.27     22.47 o
  -2  11   4      271.37      265.70     15.48 o
  -1  11   4      286.21      304.85     16.97 o
   0  11   4       68.76       82.54     14.58 o
   1  11   4       51.19       66.72     20.76 o
   2  11   4        0.11       23.40     19.84 o
   3  11   4        2.77       -6.13     26.79 o
   4  11   4      611.35      518.28     26.27 o
   5  11   4       30.43       49.34     33.32 o
   6  11   4        0.54       20.26     49.72 o
   7  11   4       17.15       27.85     56.43 o
  -8  12   4       22.62       45.56     34.29 o
  -7  12   4        0.49       61.82     36.40 o
  -6  12   4      275.70      335.85     29.83 o
  -5  12   4      400.48      392.24     37.13 o
  -4  12   4       28.85        7.78     19.44 o
  -3  12   4      130.44      121.87     17.67 o
  -2  12   4      518.25      569.26     24.73 o
  -1  12   4        1.56       -5.86     12.64 o
   0  12   4       29.49       30.58     14.68 o
   1  12   4       14.74       27.35     16.22 o
   2  12   4      610.13      624.64     40.42 o
   3  12   4       34.60       43.20     29.63 o
   4  12   4       39.41       55.79     29.03 o
   5  12   4       55.66      108.48     33.75 o
   6  12   4      110.62       69.52     52.20 o
  -8  13   4       23.49       66.40     35.45 o
  -7  13   4      121.70      179.16    100.57 o
  -6  13   4       45.84       78.75     28.14 o
  -5  13   4      262.79      281.61     27.23 o
  -4  13   4      622.34      613.83     43.71 o
  -3  13   4       47.36       24.62     17.86 o
  -2  13   4      167.27      154.83     17.35 o
  -1  13   4       38.60       44.97     15.04 o
   0  13   4      391.42      378.97     19.60 o
   1  13   4      136.01      125.58     20.06 o
   2  13   4        0.20      -15.45     25.53 o
   3  13   4      562.17      556.08     41.89 o
   4  13   4      203.74      227.82     39.87 o
   5  13   4       61.25       87.32     49.74 o
   6  13   4        0.15       -4.25     79.71 o
  -8  14   4        0.22       41.43     35.84 o
  -7  14   4       93.35      100.62     35.37 o
  -6  14   4       66.25       29.67     48.50 o
  -5  14   4       55.85       25.29     47.70 o
  -4  14   4       26.46        5.34     22.42 o
  -3  14   4      311.66      327.48     24.14 o
  -2  14   4        4.00      -11.34     16.34 o
  -1  14   4       62.48       56.81     15.69 o
   0  14   4      174.67      191.55     21.75 o
   1  14   4     2017.79     2005.00     44.42 o
   2  14   4       44.74       -6.82     28.35 o
   3  14   4      532.82      470.18     50.58 o
   4  14   4       20.34       50.02     29.38 o
   5  14   4      194.54      254.71     39.11 o
   6  14   4       11.08      -31.00     47.59 o
  -8  15   4        4.41      -13.08     47.72 o
  -7  15   4        6.44       -2.66     55.32 o
  -6  15   4       31.05        2.44     29.44 o
  -5  15   4       13.33       20.71     28.61 o
  -4  15   4       38.80       50.24     51.79 o
  -3  15   4        0.47      -12.80     26.29 o
  -2  15   4       87.20       81.22     22.69 o
  -1  15   4       85.03       57.34     14.18 o
   0  15   4      343.56      390.80     23.69 o
   1  15   4      714.63      683.13     32.05 o
   2  15   4      330.63      435.20     38.27 o
   3  15   4       78.80       62.08     29.75 o
   4  15   4       90.43       99.14     49.61 o
   5  15   4       18.44      -45.30     45.30 o
   6  15   4        0.55       88.79     52.74 o
  -7  16   4        8.94       27.93     38.71 o
  -6  16   4       17.97       14.40     30.37 o
  -5  16   4        0.19       -3.73     40.65 o
  -4  16   4       50.73       38.36     29.69 o
  -3  16   4       10.15       -3.75     19.71 o
  -2  16   4       28.92       10.57     16.59 o
  -1  16   4      118.22       94.18     19.79 o
   0  16   4       27.11       28.93     18.31 o
   1  16   4      109.91      111.58     26.50 o
   2  16   4      472.54      473.89     41.61 o
   3  16   4        0.26       28.04     26.90 o
   4  16   4       21.06       20.47     30.35 o
   5  16   4       21.20       42.16     47.22 o
   6  16   4       54.64       71.42     53.84 o
  -7  17   4        6.62       22.45     31.99 o
  -6  17   4       25.17       28.67     31.64 o
  -5  17   4       20.04       11.52     38.18 o
  -4  17   4      113.31       94.23     34.20 o
  -3  17   4       91.08       96.78     20.44 o
  -2  17   4        0.04       -3.10     12.61 o
  -1  17   4      482.72      534.24     27.42 o
   0  17   4      611.38      623.01     33.80 o
   1  17   4       11.70       32.07     25.22 o
   2  17   4      271.14      307.76     36.03 o
   3  17   4        1.19       36.35     48.84 o
   4  17   4      120.51      138.44     34.01 o
   5  17   4       26.89       73.98     51.33 o
  -7  18   4       13.76       -0.49     33.48 o
  -6  18   4        0.80      -21.03     30.49 o
  -5  18   4        1.04       -2.65     30.42 o
  -4  18   4        0.04      -25.51     25.51 o
  -3  18   4      255.05      273.02     29.82 o
  -2  18   4      186.76      153.45     20.57 o
  -1  18   4        3.55        6.78     21.31 o
   0  18   4       74.23       51.70     18.49 o
   1  18   4      619.56      615.73     45.46 o
   2  18   4       59.42       20.60     28.66 o
   3  18   4       15.53       45.36     30.26 o
   4  18   4       39.59       31.09     32.10 o
   5  18   4       20.43      -17.65     47.86 o
  -7  19   4        0.05       40.06     38.36 o
  -6  19   4        5.82      -10.55     33.72 o
  -5  19   4      152.23      229.38     43.82 o
  -4  19   4      151.31      180.04     42.77 o
  -3  19   4       27.98       18.61     26.63 o
  -2  19   4      114.14      131.03     23.20 o
  -1  19   4      290.97      267.42     26.98 o
   0  19   4       15.62       35.29     16.37 o
   1  19   4        2.18       28.64     25.36 o
   2  19   4      116.33      144.53     33.14 o
   3  19   4      118.10      126.61     47.81 o
   4  19   4       39.89       89.91     50.10 o
   5  19   4       10.46       -7.30     48.91 o
  -6  20   4        7.65       21.79     47.01 o
  -5  20   4       11.83       14.09     30.92 o
  -4  20   4      176.25      204.58     37.30 o
  -3  20   4       61.38       77.49     26.26 o
  -2  20   4       80.18       93.93     22.43 o
  -1  20   4       21.30       27.44     21.99 o
   0  20   4       62.33       94.92     22.47 o
   1  20   4      126.18      161.00     24.33 o
   2  20   4       38.78       -8.49     29.11 o
   3  20   4        0.63       -0.67     30.34 o
   4  20   4        2.25       -2.52     44.69 o
   5  20   4        1.56       98.81     53.94 o
  -6  21   4        0.14        3.31     35.52 o
  -5  21   4       57.09      161.16     36.63 o
  -4  21   4        0.76       33.00     31.54 o
  -3  21   4       22.99        3.51     27.46 o
  -2  21   4      302.49      348.39     41.84 o
  -1  21   4        7.65       -7.54     21.41 o
   0  21   4       11.52        3.82     36.31 o
   1  21   4       70.03       54.91     23.65 o
   2  21   4       43.73       50.26     32.69 o
   3  21   4        6.79       -4.97     49.31 o
   4  21   4       38.93       15.10     47.76 o
  -6  22   4       12.68       52.06     52.60 o
  -5  22   4        7.21       21.85     45.73 o
  -4  22   4        1.96      -17.92     28.84 o
  -3  22   4      154.44      152.30     29.55 o
  -2  22   4       30.17       39.93     26.21 o
  -1  22   4       14.85       13.52     26.87 o
   0  22   4       31.79        0.55     53.46 o
   1  22   4       94.62      133.32     31.85 o
   2  22   4        9.69      -28.07     43.12 o
   3  22   4       29.37       80.63     50.17 o
   4  22   4       32.84       46.24     49.91 o
  -5  23   4       35.17       53.63     36.89 o
  -4  23   4        3.46      -16.19     29.72 o
  -3  23   4        3.23        3.14     27.96 o
  -2  23   4       12.39        2.51     26.06 o
  -1  23   4       21.93       16.37     27.45 o
   0  23   4        6.18      -24.95     35.67 o
   1  23   4        0.12        8.51     32.58 o
   2  23   4       33.24       -4.50     34.37 o
   3  23   4       33.88      -44.08     47.93 o
   4  23   4        0.18       59.80     56.38 o
  -5  24   4       16.16       -2.01     72.43 o
  -4  24   4       25.58       46.90     39.13 o
  -3  24   4       27.03       23.93     36.02 o
  -2  24   4       20.94       41.89     28.17 o
  -1  24   4       25.08       -1.40     27.43 o
   0  24   4        8.01      -34.06     34.06 o
   1  24   4        3.10       16.18     31.30 o
   2  24   4        6.33       -2.32     33.86 o
   3  24   4       21.10       -5.13     36.04 o
  -4  25   4        1.80      -20.51     32.23 o
  -3  25   4        7.40      -10.43     31.39 o
  -2  25   4       40.55       18.80     26.74 o
  -1  25   4        0.01      -10.19     26.75 o
   0  25   4       64.21       41.07     32.57 o
   1  25   4       18.99       46.30     33.73 o
   2  25   4        9.17        4.74     34.01 o
   3  25   4        0.64      -11.88     36.79 o
  -4  26   4        2.29       25.05     37.23 o
  -3  26   4       13.01       14.12     37.91 o
  -2  26   4       13.50        1.85     48.91 o
  -1  26   4       10.05       -8.99     28.68 o
   0  26   4       13.43        4.87     61.81 o
   1  26   4       38.31       27.63     36.09 o
   2  26   4        2.56      -12.74     38.32 o
  -3  27   4        0.24      -27.66     35.39 o
  -2  27   4        0.29      -33.93     33.93 o
  -1  27   4       17.44       77.65     31.76 o
   0  27   4        4.57      -27.81     65.58 o
   1  27   4        0.42       22.42     33.86 o
  -1  28   4        1.76      -18.04     34.45 o
   0  28   4        0.23      -37.07     62.49 o
  -9   0   5        0.22      -20.15     46.31 o
  -7   0   5      466.85      465.19     59.74 o
  -5   0   5      152.60      135.04     21.75 o
  -3   0   5     2635.43     2658.48    130.26 o
  -1   0   5      433.18      398.79     54.59 o
   1   0   5      226.15      209.54     22.37 o
   3   0   5       37.35       66.03     50.20 o
   5   0   5      162.94      112.33     56.42 o
   7   0   5        7.53      -30.40     77.41 o
  -9   1   5       64.42       33.88     36.47 o
  -8   1   5       58.94       62.20     52.85 o
  -7   1   5       34.81       24.26     27.30 o
  -6   1   5      122.21      151.77     28.05 o
  -5   1   5      119.58      119.84     17.60 o
  -4   1   5      146.88      163.67     33.20 o
  -3   1   5      111.78      105.70     28.56 o
  -2   1   5      488.47      474.35     36.77 o
  -1   1   5      256.97      278.09     27.26 o
   0   1   5      130.22      142.11     23.83 o
   1   1   5        4.75       10.10     10.74 o
   2   1   5        8.24       11.73     14.72 o
   3   1   5      203.66      233.98     37.75 o
   4   1   5        2.82      -33.13     33.13 o
   5   1   5       40.15      -36.09     36.09 o
   6   1   5       33.70      -22.47     91.45 o
   7   1   5       11.14      -52.19     53.40 o
  -9   2   5        2.71       20.36     33.98 o
  -8   2   5       47.73       41.46     31.34 o
  -7   2   5       74.34       86.67     29.31 o
  -6   2   5      135.02      206.79     27.54 o
  -5   2   5        7.22       17.94     13.50 o
  -4   2   5        9.36      -35.41     35.41 o
  -3   2   5       15.88       -0.96     24.25 o
  -2   2   5      344.39      290.98     31.17 o
  -1   2   5        7.05        0.45     19.90 o
   0   2   5       11.30      -21.76     21.76 o
   1   2   5        0.25      -10.79     10.79 o
   2   2   5       43.97       46.50     16.33 o
   3   2   5        1.14      -20.85     26.12 o
   4   2   5      624.99      634.34     47.47 o
   5   2   5       64.01      -27.59     38.88 o
   6   2   5       17.68      -41.59     41.59 o
   7   2   5       41.18      -53.40     53.40 o
  -8   3   5       57.72       90.17     33.44 o
  -7   3   5        0.20      -14.49     35.70 o
  -6   3   5      102.92       90.99     23.34 o
  -5   3   5        7.32        0.82     13.56 o
  -4   3   5      439.63      431.52     22.35 o
  -3   3   5       90.98      127.74     29.86 o
  -2   3   5       33.23       39.71     24.28 o
  -1   3   5      222.08      162.35     25.32 o
   0   3   5       80.36       76.56     24.19 o
   1   3   5       78.17       99.20     12.58 o
   2   3   5        2.73      -15.15     15.15 o
   3   3   5      173.12      169.65     30.80 o
   4   3   5        0.06      -18.56     35.21 o
   5   3   5       32.16       51.36     38.99 o
   6   3   5       30.97       31.11     43.12 o
  -8   4   5       11.65       42.36     31.56 o
  -7   4   5      118.25      155.51     45.42 o
  -6   4   5      322.69      339.28     34.73 o
  -5   4   5      667.11      696.26     30.67 o
  -4   4   5      134.98      129.00     20.26 o
  -3   4   5     1772.01     1676.05     60.63 o
  -2   4   5       56.70       51.74     22.00 o
  -1   4   5       25.63        7.84     19.67 o
   0   4   5        4.69        8.97     13.69 o
   1   4   5       23.60       35.57     11.89 o
   2   4   5        0.03       14.20     15.15 o
   3   4   5       16.42       20.39     27.27 o
   4   4   5       13.50       48.67     35.36 o
   5   4   5        8.27      -16.07     42.12 o
   6   4   5        0.06      -43.41     43.41 o
  -8   5   5        9.04       27.22     30.74 o
  -7   5   5        2.59        3.72     53.53 o
  -6   5   5      219.95      231.33     35.61 o
  -5   5   5      773.53      745.92     38.56 o
  -4   5   5       60.50       86.02     20.15 o
  -3   5   5      449.48      483.72     40.36 o
  -2   5   5      579.59      546.34     32.04 o
  -1   5   5       37.43       35.33     21.16 o
   0   5   5      242.18      249.93     20.09 o
   1   5   5       47.69       57.90     14.82 o
   2   5   5        1.48       23.57     16.64 o
   3   5   5      165.20      167.71     30.84 o
   4   5   5       42.63        0.85     43.21 o
   5   5   5        5.67       -6.61     37.36 o
   6   5   5        0.43      -40.11     40.11 o
  -8   6   5       96.13      158.27     38.20 o
  -7   6   5      172.65      160.53     62.00 o
  -6   6   5      281.05      288.61     35.15 o
  -5   6   5      315.19      348.74     21.85 o
  -4   6   5       10.75       33.08     22.35 o
  -3   6   5      139.74      144.24     18.07 o
  -2   6   5        8.44       20.71     14.36 o
  -1   6   5        9.87        0.13     12.91 o
   0   6   5      656.14      660.74     29.10 o
   1   6   5       56.11       75.44     14.84 o
   2   6   5       14.26       33.72     15.96 o
   3   6   5        9.36       -9.46     39.21 o
   4   6   5      498.83      516.82     47.28 o
   5   6   5       18.58       14.29     38.28 o
   6   6   5       73.91       76.22     52.85 o
  -8   7   5       18.31      -13.19     29.55 o
  -7   7   5        2.81       17.44     40.80 o
  -6   7   5       54.49       72.05     31.17 o
  -5   7   5       41.60       49.86     16.73 o
  -4   7   5        0.94       -0.75     21.48 o
  -3   7   5      130.38      129.58     27.52 o
  -2   7   5      119.98      110.27     15.47 o
  -1   7   5      205.53      228.52     22.95 o
   0   7   5        0.23       10.79     18.81 o
   1   7   5        3.68       27.33     15.08 o
   2   7   5      170.39      197.78     19.32 o
   3   7   5      723.32      650.63     40.54 o
   4   7   5       61.54       71.01     36.65 o
   5   7   5       11.41        2.47     37.58 o
   6   7   5       33.05      -64.16     64.16 o
  -8   8   5        1.72       -8.67     29.67 o
  -7   8   5       61.46       68.88     46.81 o
  -6   8   5       67.97      116.89     23.32 o
  -5   8   5       12.19       22.75     16.76 o
  -4   8   5       26.75       22.24     12.21 o
  -3   8   5      160.23      191.22     22.60 o
  -2   8   5       20.36       28.01     15.32 o
  -1   8   5       54.64       62.73     16.86 o
   0   8   5        9.03       -3.64     11.03 o
   1   8   5      967.67     1016.53     30.31 o
   2   8   5      200.67      204.43     21.59 o
   3   8   5       13.57       29.18     37.19 o
   4   8   5       13.29       32.75     33.12 o
   5   8   5       18.29       30.95     75.20 o
   6   8   5       18.58       26.97     50.48 o
  -8   9   5       19.17       -4.38     30.38 o
  -7   9   5        0.00       30.06     69.90 o
  -6   9   5       77.33       79.05     28.47 o
  -5   9   5      135.55      142.82     20.72 o
  -4   9   5       77.89       41.26     16.15 o
  -3   9   5       17.54       30.80     18.88 o
  -2   9   5      527.56      545.12     29.34 o
  -1   9   5        2.44       -7.16     15.74 o
   0   9   5       63.73       88.93     13.81 o
   1   9   5      137.72      121.65     18.48 o
   2   9   5        2.22       12.55     17.00 o
   3   9   5      284.70      299.16     31.64 o
   4   9   5      117.91      119.86     35.62 o
   5   9   5       10.90       28.68     51.75 o
   6   9   5        0.10      -47.41     47.41 o
  -8  10   5       29.59       24.47     50.55 o
  -7  10   5        3.28       75.36     38.43 o
  -6  10   5       51.54       70.82     36.07 o
  -5  10   5       37.97       74.72     24.00 o
  -4  10   5       90.98       64.54     15.98 o
  -3  10   5        6.20        3.53     13.21 o
  -2  10   5      115.16       85.70     19.51 o
  -1  10   5      151.19      147.40     14.84 o
   0  10   5      139.55      135.30     16.18 o
   1  10   5      116.71      101.37     19.10 o
   2  10   5      202.86      238.79     32.85 o
   3  10   5      104.20      127.88     20.63 o
   4  10   5      220.64      266.01     39.83 o
   5  10   5        2.67       37.03     47.98 o
   6  10   5      112.73      211.21     58.47 o
  -8  11   5        0.08       19.34     32.70 o
  -7  11   5        5.97       54.99     40.12 o
  -6  11   5        0.84       -2.41     21.92 o
  -5  11   5       31.22       25.89     23.43 o
  -4  11   5       26.75       16.97     15.96 o
  -3  11   5        2.02       -3.36     14.98 o
  -2  11   5       73.89       71.86     13.04 o
  -1  11   5      106.40      126.16     14.09 o
   0  11   5      544.43      533.32     23.26 o
   1  11   5       55.57       75.20     32.46 o
   2  11   5       82.59      106.51     53.30 o
   3  11   5      142.95      120.69     26.69 o
   4  11   5       16.48        7.23     42.88 o
   5  11   5       45.16       30.01     47.09 o
   6  11   5      125.43      107.00     55.51 o
  -8  12   5        0.03       -0.01     54.26 o
  -7  12   5       22.25       38.32     27.30 o
  -6  12   5        1.33      -22.80     22.80 o
  -5  12   5        5.17      -21.32     21.32 o
  -4  12   5       31.68       48.41     18.16 o
  -3  12   5      279.51      293.28     19.59 o
  -2  12   5      641.50      631.89     23.06 o
  -1  12   5       80.06       95.91     15.05 o
   0  12   5       31.67       66.29     16.45 o
   1  12   5      537.36      579.89     42.79 o
   2  12   5       61.97       62.21     39.74 o
   3  12   5      136.30       87.83     42.07 o
   4  12   5       16.31       25.73     77.59 o
   5  12   5       39.93      -34.26     53.91 o
   6  12   5       12.70       52.66     52.26 o
  -8  13   5        6.51       54.11     35.99 o
  -7  13   5        0.00       29.07     56.73 o
  -6  13   5       22.34      -20.82     23.34 o
  -5  13   5       82.91       84.17     30.57 o
  -4  13   5        2.76       -8.09     27.51 o
  -3  13   5       18.02       -2.21     15.38 o
  -2  13   5      843.85      838.36     25.16 o
  -1  13   5       17.34       13.09     14.79 o
   0  13   5      774.75      731.64     31.04 o
   1  13   5      210.22      220.50     26.54 o
   2  13   5       66.98       84.63     40.70 o
   3  13   5       43.08       89.46     43.22 o
   4  13   5       57.00       90.86     46.69 o
   5  13   5       56.44       19.15     92.26 o
   6  13   5       22.63       55.28     54.24 o
  -7  14   5        9.43        5.58     29.61 o
  -6  14   5       69.56       21.75     47.87 o
  -5  14   5       10.52      -22.27     48.74 o
  -4  14   5       42.71       16.53     24.77 o
  -3  14   5       29.75        9.72     20.05 o
  -2  14   5      106.62       75.90     16.67 o
  -1  14   5       18.17       13.19     17.38 o
   0  14   5      557.42      592.16     30.82 o
   1  14   5       27.45       55.59     23.43 o
   2  14   5       24.41       26.67     38.45 o
   3  14   5       34.64       -6.60     41.63 o
   4  14   5        1.77       -0.04     46.22 o
   5  14   5       47.25       45.49     49.94 o
  -7  15   5        1.18       16.30     31.56 o
  -6  15   5       53.36       51.80     44.72 o
  -5  15   5      125.53      121.15     32.40 o
  -4  15   5      193.61      150.30     38.73 o
  -3  15   5       11.75       27.61     25.80 o
  -2  15   5        6.24        3.95     17.61 o
  -1  15   5        4.32       -4.62     17.66 o
   0  15   5        3.41        9.73     20.97 o
   1  15   5        4.83        8.84     28.77 o
   2  15   5      127.30      116.96     42.36 o
   3  15   5      207.05      233.88     50.22 o
   4  15   5       42.61       22.02     47.59 o
   5  15   5        7.84       24.05     49.67 o
  -7  16   5       34.70       -9.58     31.36 o
  -6  16   5        1.42       29.90     81.13 o
  -5  16   5       10.47       14.43     28.69 o
  -4  16   5       28.29        9.86     27.30 o
  -3  16   5      204.64      206.23     37.17 o
  -2  16   5       29.77       26.21     23.36 o
  -1  16   5      147.30      145.02     26.06 o
   0  16   5        1.53        3.08     25.38 o
   1  16   5      502.16      495.53     40.21 o
   2  16   5       31.27       66.27     40.32 o
   3  16   5       26.33       -1.44     41.74 o
   4  16   5        5.58       -3.71     76.88 o
   5  16   5       10.88       74.09     53.04 o
  -7  17   5        0.15       44.68     33.98 o
  -6  17   5       94.11       41.79     33.33 o
  -5  17   5       37.33       17.88     31.20 o
  -4  17   5       81.74       39.09     26.00 o
  -3  17   5       96.85       73.89     24.43 o
  -2  17   5        4.16        2.80     22.47 o
  -1  17   5       49.02       69.48     21.52 o
   0  17   5      475.35      514.60     49.00 o
   1  17   5       19.43       12.91     50.46 o
   2  17   5       56.03       20.13     41.35 o
   3  17   5       44.63      -29.82     58.15 o
   4  17   5       87.93       84.03     49.40 o
   5  17   5        0.12       70.70     71.76 o
  -6  18   5       27.36       30.89     38.35 o
  -5  18   5        7.83       29.41     58.50 o
  -4  18   5      125.17       87.07     29.27 o
  -3  18   5        9.57       41.64     23.62 o
  -2  18   5       81.95       77.89     25.93 o
  -1  18   5        7.77       -6.32     19.71 o
   0  18   5       46.56       40.33     25.56 o
   1  18   5       14.64        1.17     31.45 o
   2  18   5      314.44      342.61     54.97 o
   3  18   5       32.05       27.16     52.14 o
   4  18   5        5.03       23.11     47.04 o
  -6  19   5       22.22       66.04     36.74 o
  -5  19   5       41.60       61.06     31.34 o
  -4  19   5        0.28      -25.30     27.91 o
  -3  19   5        1.15        0.20     23.83 o
  -2  19   5        4.21       44.53     25.01 o
  -1  19   5       43.65       79.81     22.28 o
   0  19   5      242.14      220.39     48.66 o
   1  19   5       52.24       17.36     43.56 o
   2  19   5       19.10       36.46     43.11 o
   3  19   5        0.54      -36.10     43.99 o
   4  19   5        2.69        0.35     48.83 o
  -6  20   5        3.13       31.42     35.74 o
  -5  20   5        0.07      -29.19     29.19 o
  -4  20   5        1.20       35.21     30.18 o
  -3  20   5      156.83      194.80     30.42 o
  -2  20   5        0.33        1.10     24.98 o
  -1  20   5        9.25       73.38     27.01 o
   0  20   5       25.71       12.40     33.60 o
   1  20   5      129.78       72.96     94.95 o
   2  20   5       12.08       14.57     42.55 o
   3  20   5        0.42      -11.27     46.39 o
   4  20   5       32.03        5.48     49.11 o
  -5  21   5        6.60       14.57     30.48 o
  -4  21   5       26.19       30.99     30.66 o
  -3  21   5        8.03       -9.89     30.58 o
  -2  21   5      113.68      130.64     30.45 o
  -1  21   5      187.74      232.52     32.75 o
   0  21   5       23.25       75.02     25.16 o
   1  21   5        0.12       -2.04     60.55 o
   2  21   5        3.94      -36.92     43.61 o
   3  21   5       32.09      109.25     49.35 o
  -5  22   5        0.46       -0.15     33.40 o
  -4  22   5       91.98       58.88     33.57 o
  -3  22   5       15.45        6.81     26.49 o
  -2  22   5       45.10       63.75     27.74 o
  -1  22   5       12.44       38.80     28.43 o
   0  22   5      114.82      174.71     31.74 o
   1  22   5        0.21      -39.10     39.10 o
   2  22   5        0.66       44.03     44.21 o
   3  22   5        0.01       22.36     48.23 o
  -5  23   5       56.26       31.13     35.52 o
  -4  23   5       53.30       36.30     33.73 o
  -3  23   5       29.17        9.47     57.31 o
  -2  23   5      118.64      155.46     31.69 o
  -1  23   5        1.25        4.58     27.52 o
   0  23   5       34.91       25.95     32.07 o
   1  23   5        0.79       13.55     29.35 o
   2  23   5        0.65      -10.86     40.27 o
   3  23   5       19.66      108.63     75.65 o
  -4  24   5        0.07        1.67     33.33 o
  -3  24   5       95.94       31.35     50.51 o
  -2  24   5       24.80       46.63     29.52 o
  -1  24   5        1.68      -11.00     27.45 o
   0  24   5       16.82       -0.49     31.93 o
   1  24   5       12.21      103.88     33.38 o
   2  24   5        0.03       22.59     41.98 o
  -3  25   5       47.90       10.68     39.39 o
  -2  25   5        3.07       25.87     42.04 o
  -1  25   5       12.26       -7.58     28.96 o
   0  25   5       37.65       35.00     40.16 o
   1  25   5        4.33        5.90     33.90 o
  -2  26   5        3.55      -31.45     39.13 o
  -1  26   5       16.12       36.34     33.05 o
   0  26   5        7.37       48.99     36.74 o
  -8   0   6       83.43       18.03     42.07 o
  -6   0   6      255.49      207.14     37.47 o
  -4   0   6     2253.99     2175.21    107.72 o
  -2   0   6        4.18       10.01     29.76 o
   0   0   6      580.40      534.42     73.88 o
   2   0   6      199.57      263.99     35.14 o
   4   0   6      199.86      225.24     63.80 o
   6   0   6       14.74        9.05     71.76 o
  -8   1   6        4.87        7.07     27.99 o
  -7   1   6       47.99       87.56     28.12 o
  -6   1   6      358.37      374.97     42.95 o
  -5   1   6        3.52       -5.22     12.83 o
  -4   1   6      177.19      189.30     37.88 o
  -3   1   6      382.93      422.72     42.35 o
  -2   1   6      764.36      712.48     37.80 o
  -1   1   6      497.98      495.49     38.05 o
   0   1   6       34.07       55.90     29.05 o
   1   1   6        0.73       27.50     17.05 o
   2   1   6       56.07       82.00     20.17 o
   3   1   6      113.24       85.34     33.34 o
   4   1   6       43.73       36.44     35.17 o
   5   1   6       17.02       41.25     38.57 o
   6   1   6       67.50       61.35     43.21 o
  -8   2   6        0.25       12.30     28.63 o
  -7   2   6      165.42      185.57     33.58 o
  -6   2   6      116.94       59.60     22.14 o
  -5   2   6       45.82       36.17     13.79 o
  -4   2   6        1.26        2.23     32.73 o
  -3   2   6     1138.19     1131.87     59.53 o
  -2   2   6       54.96       45.06     22.58 o
  -1   2   6      159.59      161.34     29.96 o
   0   2   6       18.77       56.29     34.79 o
   1   2   6       10.49        5.50     14.85 o
   2   2   6       58.40       74.13     18.96 o
   3   2   6      393.45      347.40     39.76 o
   4   2   6       20.56       37.69     39.29 o
   5   2   6      156.64      200.09     42.75 o
   6   2   6       16.23      -22.91     44.04 o
  -8   3   6        0.04       -1.57     83.42 o
  -7   3   6       22.76       26.36     25.98 o
  -6   3   6      164.66      183.22     26.02 o
  -5   3   6       53.60       69.41     15.22 o
  -4   3   6      443.36      454.27     46.42 o
  -3   3   6      469.11      434.57     43.63 o
  -2   3   6       53.76       61.63     25.95 o
  -1   3   6      649.16      635.25     41.31 o
   0   3   6      112.36      114.68     22.11 o
   1   3   6      155.87      160.64     17.79 o
   2   3   6      331.37      329.15     23.58 o
   3   3   6      137.52       87.21     34.27 o
   4   3   6        8.14        9.70     33.57 o
   5   3   6        8.24      -40.10     40.10 o
   6   3   6        5.27      -55.33     55.33 o
  -8   4   6       36.13       72.78     34.82 o
  -7   4   6        4.76       19.36     25.62 o
  -6   4   6       16.94       17.99     20.46 o
  -5   4   6       10.80        5.84     15.13 o
  -4   4   6      203.80      194.39     39.04 o
  -3   4   6        0.12        1.78     29.39 o
  -2   4   6      247.23      249.12     30.04 o
  -1   4   6      151.56      161.83     30.59 o
   0   4   6     1436.33     1342.49     37.49 o
   1   4   6        1.20        6.07     15.29 o
   2   4   6      685.07      748.19     37.43 o
   3   4   6        4.52        6.06     31.86 o
   4   4   6       94.04       32.31     46.94 o
   5   4   6        0.01      -34.91     34.91 o
   6   4   6        4.56      -49.59     49.59 o
  -8   5   6        0.00        6.67     28.30 o
  -7   5   6       25.90       37.39     26.46 o
  -6   5   6      134.71       93.50     23.36 o
  -5   5   6       68.18       74.76     14.25 o
  -4   5   6        8.02       13.82     17.96 o
  -3   5   6      393.65      357.38     42.02 o
  -2   5   6      663.88      651.71     38.29 o
  -1   5   6      302.48      306.81     47.50 o
   0   5   6      158.68      146.08     26.08 o
   1   5   6      107.63       81.58     16.90 o
   2   5   6      635.44      649.14     28.21 o
   3   5   6      239.21      222.72     35.21 o
   4   5   6       10.29       -0.71     33.46 o
   5   5   6       14.26       -6.47     41.82 o
   6   5   6       28.91      -50.83     50.83 o
  -8   6   6        3.04       25.80     32.87 o
  -7   6   6      132.51      211.70     32.56 o
  -6   6   6        2.87      -13.64     20.46 o
  -5   6   6      143.80      133.83     16.27 o
  -4   6   6      127.93      134.11     20.16 o
  -3   6   6      379.50      406.99     42.99 o
  -2   6   6      195.50      175.33     28.00 o
  -1   6   6        0.04        1.86     16.18 o
   0   6   6      371.67      324.50     26.54 o
   1   6   6       62.39       78.45     17.72 o
   2   6   6       19.50       18.85     18.90 o
   3   6   6      327.45      326.24     49.84 o
   4   6   6       14.81        5.83     34.03 o
   5   6   6       78.27      106.54     53.61 o
   6   6   6        1.15      -53.95     53.95 o
  -8   7   6        5.05      -15.67     28.69 o
  -7   7   6       31.44       42.37     26.66 o
  -6   7   6       52.75      127.41     26.24 o
  -5   7   6      235.06      245.48     23.46 o
  -4   7   6        3.65        5.09     21.31 o
  -3   7   6        2.38       19.60     17.95 o
  -2   7   6      183.01      219.70     18.95 o
  -1   7   6      337.73      296.46     22.46 o
   0   7   6      146.62      157.48     24.75 o
   1   7   6        2.66       20.89     17.71 o
   2   7   6        0.03       24.41     26.86 o
   3   7   6      281.05      275.34     38.04 o
   4   7   6        0.42      -12.92     32.88 o
   5   7   6       10.81       20.09     44.06 o
  -8   8   6       36.48       70.45     31.35 o
  -7   8   6       14.24        2.68     25.48 o
  -6   8   6       11.06       17.34     22.33 o
  -5   8   6        1.59       -8.78     20.82 o
  -4   8   6      636.88      640.84     46.64 o
  -3   8   6      177.20      225.92     22.12 o
  -2   8   6       12.92      -11.89     16.95 o
  -1   8   6       28.07       28.20     21.89 o
   0   8   6      138.74      123.16     14.78 o
   1   8   6      551.37      524.69     29.47 o
   2   8   6      364.47      325.29     41.33 o
   3   8   6        7.04       -6.62     31.26 o
   4   8   6       32.47       69.63     36.38 o
   5   8   6        0.36       53.39     50.84 o
  -8   9   6        0.00       16.77     30.22 o
  -7   9   6        6.04       -6.51     32.52 o
  -6   9   6      216.25      216.62     31.16 o
  -5   9   6        2.77       36.39     18.72 o
  -4   9   6       27.73      -14.12     28.71 o
  -3   9   6        4.56      -15.90     20.14 o
  -2   9   6       88.20       88.17     19.85 o
  -1   9   6      162.10      155.81     23.22 o
   0   9   6       59.44       82.54     15.84 o
   1   9   6       59.49       49.16     19.79 o
   2   9   6       46.62       11.98     32.90 o
   3   9   6        6.02       14.32     31.05 o
   4   9   6      127.33      106.89     49.70 o
   5   9   6       45.54       38.69     49.92 o
  -8  10   6        6.87      -19.44     44.54 o
  -7  10   6       89.74       96.24     30.69 o
  -6  10   6       31.68       19.04     24.09 o
  -5  10   6        0.07       18.71     19.49 o
  -4  10   6       95.77       70.61     17.36 o
  -3  10   6        1.72       -2.21     19.10 o
  -2  10   6       40.03       40.10     19.29 o
  -1  10   6      655.91      667.38     31.20 o
   0  10   6      103.11      119.01     17.18 o
   1  10   6       89.32      100.59     30.36 o
   2  10   6       46.89        9.61     34.60 o
   3  10   6        2.53      -35.17     45.12 o
   4  10   6        0.20       15.43     42.38 o
   5  10   6        7.27       24.22     48.28 o
  -7  11   6       31.33       -7.78     26.21 o
  -6  11   6        2.16       20.02     24.80 o
  -5  11   6       87.37      103.59     23.34 o
  -4  11   6       19.72        3.47     30.36 o
  -3  11   6      186.77      179.14     26.02 o
  -2  11   6        0.08       -0.99     19.00 o
  -1  11   6       54.24       62.62     14.85 o
   0  11   6       76.83       79.33     17.04 o
   1  11   6      310.25      344.17     35.82 o
   2  11   6       57.80       76.25     52.72 o
   3  11   6        6.12      -64.90     64.90 o
   4  11   6       28.41       -0.71     48.43 o
   5  11   6       30.28       87.26     51.21 o
  -7  12   6        0.05       -4.55     28.05 o
  -6  12   6        0.08       23.21     26.12 o
  -5  12   6        5.97      -33.62     38.17 o
  -4  12   6       18.72        2.57     36.56 o
  -3  12   6      101.92       99.57     21.60 o
  -2  12   6        4.36       31.30     12.52 o
  -1  12   6      136.18      141.52     16.33 o
   0  12   6      503.50      526.99     41.44 o
   1  12   6       20.89       17.77     28.72 o
   2  12   6        2.47       -5.85     33.02 o
   3  12   6       13.73      -53.76     78.91 o
   4  12   6        5.07      -36.96     70.52 o
   5  12   6       20.12       33.36     49.19 o
  -7  13   6       13.97      -32.34     32.34 o
  -6  13   6       51.68       82.43     30.93 o
  -5  13   6        1.39      -30.88     54.10 o
  -4  13   6        3.22      -18.87     19.52 o
  -3  13   6       16.67       28.81     21.71 o
  -2  13   6       10.20        3.73     12.48 o
  -1  13   6        3.46       18.74     25.58 o
   0  13   6       35.89        5.63     24.22 o
   1  13   6       20.63       50.96     29.18 o
   2  13   6       40.97        7.95     35.78 o
   3  13   6      101.30      170.02     67.87 o
   4  13   6        4.44      -27.55     44.89 o
   5  13   6        3.45      -11.79     49.72 o
  -7  14   6       37.10       70.34     33.17 o
  -6  14   6        4.79      -12.62     27.43 o
  -5  14   6        0.53       -5.92     24.56 o
  -4  14   6       27.98       23.37     34.49 o
  -3  14   6       10.84       37.38     20.38 o
  -2  14   6       13.03       34.52     13.32 o
  -1  14   6       55.58       75.64     24.98 o
   0  14   6       82.24       44.85     24.36 o
   1  14   6       40.75       34.59     28.51 o
   2  14   6       17.37      -27.91     35.27 o
   3  14   6       27.64       72.86     46.98 o
   4  14   6       24.18      114.01     51.95 o
  -7  15   6        0.30       31.05     32.56 o
  -6  15   6       18.93       41.64     31.41 o
  -5  15   6        0.45        6.31     44.72 o
  -4  15   6       10.84       28.74     25.56 o
  -3  15   6       84.58       93.41     23.11 o
  -2  15   6        4.03        8.75     16.41 o
  -1  15   6       52.78       57.23     22.33 o
   0  15   6       16.23       28.52     25.75 o
   1  15   6       53.07       37.75     30.17 o
   2  15   6       20.10        5.06     43.35 o
   3  15   6        1.81      -41.84     41.84 o
   4  15   6        1.68      -13.18     46.47 o
  -6  16   6        0.94      -28.48     28.48 o
  -5  16   6       28.23       70.64     35.90 o
  -4  16   6       66.77       51.51     25.87 o
  -3  16   6       23.34        9.13     22.35 o
  -2  16   6       84.29      102.48     21.06 o
  -1  16   6        6.76       -3.23     21.38 o
   0  16   6      160.54      197.67     31.60 o
   1  16   6        2.29      -28.66     28.66 o
   2  16   6        1.68        7.75     78.41 o
   3  16   6       15.02       -3.30     55.14 o
   4  16   6       34.07      -46.10     46.10 o
  -6  17   6        1.14       67.91     33.71 o
  -5  17   6       18.19       26.29     34.38 o
  -4  17   6        1.19      -13.78     23.44 o
  -3  17   6       57.30      112.04     27.08 o
  -2  17   6        3.31        5.76     22.50 o
  -1  17   6       49.41       58.31     24.13 o
   0  17   6        4.24       -7.65     31.55 o
   1  17   6       25.18       29.86     36.79 o
   2  17   6       22.63       83.08     44.60 o
   3  17   6        9.42       42.09     64.69 o
   4  17   6        2.13      -41.25     65.93 o
  -6  18   6        0.11       -8.28     30.91 o
  -5  18   6       13.49       70.11     29.36 o
  -4  18   6        0.02       -8.92     26.12 o
  -3  18   6        0.94      -13.65     22.45 o
  -2  18   6        0.03        4.59     21.56 o
  -1  18   6       10.94       48.23     24.65 o
   0  18   6       26.06       84.86     27.86 o
   1  18   6        6.15       27.81     35.70 o
   2  18   6        0.04        9.70     79.53 o
   3  18   6       46.11       14.85     46.99 o
  -5  19   6        4.13       14.30     28.86 o
  -4  19   6       13.49      -37.74     55.10 o
  -3  19   6       21.29       62.00     30.73 o
  -2  19   6        2.69        2.42     32.81 o
  -1  19   6       10.04       23.97     22.24 o
   0  19   6        9.05       14.88     25.61 o
   1  19   6       16.97       70.69     41.24 o
   2  19   6       28.02      125.03     46.96 o
   3  19   6        9.57       54.83     48.76 o
  -5  20   6        4.31       -2.09     30.45 o
  -4  20   6       34.82       74.28     58.57 o
  -3  20   6        7.32       -1.17     25.25 o
  -2  20   6        5.21        4.78     25.34 o
  -1  20   6        0.70       49.53     24.30 o
   0  20   6      102.08      158.98     43.01 o
   1  20   6       23.95       56.15     42.98 o
   2  20   6        5.37       45.19     45.07 o
   3  20   6        7.87       38.51     50.31 o
  -5  21   6       63.53       52.98     38.48 o
  -4  21   6        0.25      -22.63     30.05 o
  -3  21   6        1.77       -6.68     25.48 o
  -2  21   6        1.17       14.63     33.88 o
  -1  21   6      150.31      173.24     29.21 o
   0  21   6       25.08       54.49     30.50 o
   1  21   6        5.22       27.15     44.87 o
   2  21   6       27.97      110.39     48.72 o
  -4  22   6        6.10       -2.16     32.74 o
  -3  22   6       73.26      101.62     56.96 o
  -2  22   6        6.25       -3.63     26.83 o
  -1  22   6        2.92       35.92     40.25 o
   0  22   6        6.36       -7.01     28.93 o
   1  22   6        8.52       36.15     36.71 o
   2  22   6       21.05       72.30    119.30 o
  -3  23   6        8.81       33.29     30.50 o
  -2  23   6        4.68       32.64     29.32 o
  -1  23   6       36.82       14.36     42.65 o
   0  23   6        0.03       51.62     31.27 o
   1  23   6       18.04       30.12     31.18 o
  -2  24   6       31.37       51.92     36.73 o
  -1  24   6       16.41       42.89     37.21 o
   0  24   6       48.55      130.60     41.89 o
  -7   0   7       41.02      107.46     39.94 o
  -5   0   7      107.51       15.91     73.88 o
  -3   0   7     1836.09     1641.54    219.34 o
  -1   0   7      330.58      303.31     51.51 o
   1   0   7      770.03      632.61    151.65 o
   3   0   7       25.54       64.69     48.57 o
   5   0   7       24.69       57.27     73.17 o
  -8   1   7        0.11       -9.55     28.23 o
  -7   1   7      103.59      103.36     28.61 o
  -6   1   7       13.78       30.72     20.48 o
  -5   1   7      132.34       92.61     78.83 o
  -4   1   7        1.82       76.91     46.35 o
  -3   1   7      181.33      202.11     40.22 o
  -2   1   7      549.51      538.84     38.40 o
  -1   1   7     1085.29     1021.50     55.27 o
   0   1   7       27.24        6.13     23.98 o
   1   1   7      149.73      114.29     43.09 o
   2   1   7      205.21      191.18     34.12 o
   3   1   7       14.61       21.18     38.47 o
   4   1   7        0.70      -17.81     39.03 o
   5   1   7        0.55       71.21     46.62 o
  -8   2   7      150.21      165.15     35.73 o
  -7   2   7       19.70       19.09     25.00 o
  -6   2   7       28.22      -18.34     18.34 o
  -5   2   7       22.69      -21.92     21.92 o
  -4   2   7      760.42      856.26     78.75 o
  -3   2   7       90.98       91.16     31.15 o
  -2   2   7       16.18        3.81     24.62 o
  -1   2   7      268.08      227.84     37.95 o
   0   2   7      173.84      200.36     27.68 o
   1   2   7       33.14       48.55     35.92 o
   2   2   7        1.46       49.16     30.11 o
   3   2   7        8.76       72.08     43.52 o
   4   2   7      103.31      141.92     41.08 o
   5   2   7        0.22       54.56     44.28 o
  -8   3   7        3.84       24.82     29.12 o
  -7   3   7      130.54      116.92     28.87 o
  -6   3   7       99.26       87.69     22.18 o
  -5   3   7        5.08      -22.20     22.20 o
  -4   3   7        6.36       26.47     88.37 o
  -3   3   7      625.08      601.51     49.48 o
  -2   3   7      557.33      543.80     37.89 o
  -1   3   7       20.46        2.33     33.53 o
   0   3   7       17.16       -4.53     25.95 o
   1   3   7       45.92       57.46     26.14 o
   2   3   7      253.66      246.35     35.48 o
   3   3   7       62.61       89.18     35.05 o
   4   3   7        5.81       27.54     36.37 o
   5   3   7       52.72       25.18     44.14 o
  -7   4   7       49.51       52.05     25.69 o
  -6   4   7       11.68       15.41     20.46 o
  -5   4   7      462.85      511.99     51.79 o
  -4   4   7       30.11      120.79     48.57 o
  -3   4   7       75.70       67.96     36.04 o
  -2   4   7      163.31      157.76     28.80 o
  -1   4   7      235.29      155.19     39.44 o
   0   4   7      233.59      250.35     26.23 o
   1   4   7      440.59      441.77     42.60 o
   2   4   7       54.69       55.89     29.87 o
   3   4   7       93.63       78.92     35.19 o
   4   4   7        8.96       -8.70     38.80 o
   5   4   7       73.70       29.62     42.54 o
  -7   5   7      150.50      113.48     28.23 o
  -6   5   7        1.35        9.74     19.87 o
  -5   5   7      286.03      240.96     60.98 o
  -4   5   7       17.09        9.68     50.55 o
  -3   5   7      105.24       85.16     43.83 o
  -2   5   7       21.88       37.31     23.69 o
  -1   5   7      177.78      181.80     24.34 o
   0   5   7        7.78       -3.89     30.00 o
   1   5   7       51.48       56.21     26.19 o
   2   5   7       41.84       45.51     30.31 o
   3   5   7      235.36      215.59     38.49 o
   4   5   7       14.73       67.04     43.63 o
   5   5   7        1.24      -49.17     49.17 o
  -7   6   7       45.16       77.92     27.03 o
  -6   6   7       49.71       50.22     21.82 o
  -5   6   7       80.69       76.15     31.04 o
  -4   6   7      251.73      220.44     29.37 o
  -3   6   7       11.30      -28.03     31.65 o
  -2   6   7       14.65       -1.19     23.21 o
  -1   6   7       13.18        4.81     18.25 o
   0   6   7        3.52      -18.67     29.99 o
   1   6   7      307.45      325.33     35.19 o
   2   6   7        8.54        6.42     28.72 o
   3   6   7      128.50       52.73     40.51 o
   4   6   7       33.75       70.74     49.25 o
   5   6   7       13.20       37.48     52.85 o
  -7   7   7       23.91       25.11     29.34 o
  -6   7   7      101.52      105.87     28.46 o
  -5   7   7        1.28       -6.69     29.43 o
  -4   7   7      216.99      161.80     29.95 o
  -3   7   7       10.23        5.90     17.63 o
  -2   7   7      253.54      227.21     19.22 o
  -1   7   7       27.22       21.67     26.17 o
   0   7   7       15.90       18.05     19.23 o
   1   7   7       35.94      -10.44     36.95 o
   2   7   7      140.18      186.67     55.66 o
   3   7   7       52.15       58.55     33.40 o
   4   7   7        9.90        8.49     73.15 o
  -7   8   7        0.55       -2.62     24.37 o
  -6   8   7        5.58       48.90     22.00 o
  -5   8   7       21.32       10.72     87.84 o
  -4   8   7       35.59       21.81     27.77 o
  -3   8   7        0.61       28.95     31.89 o
  -2   8   7       24.81       38.71     19.40 o
  -1   8   7      691.30      693.72     38.40 o
   0   8   7       15.84       33.16     20.77 o
   1   8   7       95.82      118.32     40.93 o
   2   8   7       20.55       -2.35     34.02 o
   3   8   7       35.66       11.57     42.60 o
   4   8   7        8.76      -17.56     52.18 o
  -7   9   7       74.37       97.51     30.24 o
  -6   9   7        6.89       10.33     22.08 o
  -5   9   7       33.74       53.54     18.65 o
  -4   9   7       88.77      106.73     24.25 o
  -3   9   7       73.15       91.03     26.11 o
  -2   9   7      213.85      241.53     24.11 o
  -1   9   7      218.94      200.46     35.27 o
   0   9   7      110.34      142.13     25.08 o
   1   9   7      130.58      129.08     62.75 o
   2   9   7      118.63       80.08     38.03 o
   3   9   7        0.02        1.01     42.37 o
   4   9   7       53.37       77.69     50.84 o
  -7  10   7        4.43        7.87     44.89 o
  -6  10   7        0.09        0.85     22.63 o
  -5  10   7       13.89        2.43     26.82 o
  -4  10   7       33.08       51.08     31.99 o
  -3  10   7       33.35       44.30     25.80 o
  -2  10   7        3.68       11.02     18.25 o
  -1  10   7        0.06       -7.42     31.23 o
   0  10   7        6.94       21.11     22.99 o
   1  10   7        8.14        1.13     29.96 o
   2  10   7      191.02      125.61     38.63 o
   3  10   7       24.49      -40.48     40.48 o
   4  10   7       14.72      -43.96     43.96 o
  -7  11   7       21.40       35.66     28.62 o
  -6  11   7        6.42       23.75     23.53 o
  -5  11   7        8.89       14.20     48.98 o
  -4  11   7        4.87        3.77     29.12 o
  -3  11   7        5.35       -3.40     22.95 o
  -2  11   7        0.22       -7.24     18.62 o
  -1  11   7       76.63       83.18     19.23 o
   0  11   7       73.84       70.61     26.01 o
   1  11   7        6.11       -2.65     30.64 o
   2  11   7       13.46      -18.96     39.13 o
   3  11   7        4.12      -66.63     66.63 o
   4  11   7        1.00      -91.55     91.55 o
  -7  12   7       10.12       -0.11     60.27 o
  -6  12   7        8.96      -16.55     71.40 o
  -5  12   7       31.37       58.78     24.47 o
  -4  12   7        7.08       -3.49     17.63 o
  -3  12   7       34.14       -5.88     23.96 o
  -2  12   7       11.97       11.71     19.13 o
  -1  12   7      167.63      174.45     22.44 o
   0  12   7      172.76      126.08     27.93 o
   1  12   7       11.11       41.71     31.64 o
   2  12   7       17.63      -17.58     38.90 o
   3  12   7       17.93      -42.23     42.23 o
   4  12   7       14.65        5.71    102.16 o
  -6  13   7        0.25      -40.73     44.72 o
  -5  13   7        7.63       11.46     34.59 o
  -4  13   7       18.87       18.91     31.79 o
  -3  13   7       37.52       52.35     19.64 o
  -2  13   7       11.33       30.24     17.48 o
  -1  13   7        5.67       35.20     21.48 o
   0  13   7        6.96       10.40     26.25 o
   1  13   7       94.95       40.78     58.59 o
   2  13   7       46.16       16.39     42.69 o
   3  13   7        6.47        3.43     43.24 o
  -6  14   7       24.54       39.08     29.38 o
  -5  14   7        5.54        4.32     32.55 o
  -4  14   7       73.54      102.03     28.10 o
  -3  14   7        5.18       10.18     18.34 o
  -2  14   7       59.26       49.39     21.65 o
  -1  14   7        3.04       14.62     22.41 o
   0  14   7      109.32      162.76     30.56 o
   1  14   7       24.27      -33.42     33.42 o
   2  14   7       21.95       -1.04     42.53 o
   3  14   7        0.84      -21.59     44.68 o
  -6  15   7       21.58       51.57     31.41 o
  -5  15   7       14.50       31.80     46.02 o
  -4  15   7       38.96       40.92     37.60 o
  -3  15   7        0.12       11.56     19.33 o
  -2  15   7        0.21       20.72     22.08 o
  -1  15   7        1.34       72.01     34.39 o
   0  15   7       42.41       70.16     29.52 o
   1  15   7       28.46       23.26     38.19 o
   2  15   7        0.01      -34.09     40.41 o
   3  15   7        7.84       -1.47     47.44 o
  -6  16   7        0.01      208.91     76.00 o
  -5  16   7        6.44      -25.50     47.41 o
  -4  16   7       17.83       31.41     30.82 o
  -3  16   7       26.69       27.60     23.21 o
  -2  16   7        0.12       35.22     23.42 o
  -1  16   7       52.10       73.56     31.78 o
   0  16   7       21.77       24.92     62.03 o
   1  16   7        1.90       42.15     49.13 o
   2  16   7        5.11       20.97     43.62 o
   3  16   7        0.46        0.04     47.36 o
  -5  17   7        6.13      -14.11     40.97 o
  -4  17   7        0.75       -9.02     24.38 o
  -3  17   7        8.68       -4.13     30.50 o
  -2  17   7       52.57       84.78     24.04 o
  -1  17   7        0.39       56.15     26.92 o
   0  17   7       14.76       22.56     31.92 o
   1  17   7       25.28       60.03     40.62 o
   2  17   7       45.77       54.52     50.02 o
  -5  18   7       28.01       63.16     32.05 o
  -4  18   7       21.67       21.20     27.10 o
  -3  18   7        0.01       33.40     24.98 o
  -2  18   7        1.72       33.19     23.34 o
  -1  18   7        2.31       -0.37     31.12 o
   0  18   7       76.85       82.23     34.96 o
   1  18   7       60.67       54.81     63.27 o
   2  18   7        0.27       56.60     84.66 o
  -4  19   7       11.79      -14.34     37.81 o
  -3  19   7        2.09       -7.89     27.95 o
  -2  19   7        3.32        3.31     23.57 o
  -1  19   7        7.67        2.39     34.01 o
   0  19   7       41.72       23.91     34.63 o
   1  19   7      119.69      121.15     53.20 o
  -4  20   7        6.98      -33.09     33.09 o
  -3  20   7       15.79       44.15     43.27 o
  -2  20   7        1.39      -15.62     31.89 o
  -1  20   7       16.78        5.61     29.83 o
   0  20   7        8.63      -19.03     33.79 o
   1  20   7        3.88       35.57     46.44 o
  -3  21   7       11.58       11.22     29.86 o
  -2  21   7       29.21        2.88     43.22 o
  -1  21   7       57.90       42.69     40.80 o
   0  21   7        0.46       87.87     37.52 o
  -2  22   7       14.99      -18.73     98.98 o
  -1  22   7        0.37       26.91     30.88 o
  -6   0   8        3.18      -25.10     25.10 o
  -4   0   8        1.10       33.23     63.27 o
  -2   0   8      320.21      307.29     62.04 o
   0   0   8      242.42      231.58     36.06 o
   2   0   8       68.13      179.17     55.67 o
   4   0   8       30.29       45.25     73.17 o
  -7   1   8        9.22      -22.95     22.99 o
  -6   1   8        0.05      -16.51     18.12 o
  -5   1   8        0.22      -47.22     47.22 o
  -4   1   8       27.21       68.55     50.45 o
  -3   1   8       83.77       91.03     31.56 o
  -2   1   8        0.84        4.69     27.62 o
  -1   1   8       20.85      -43.97     43.97 o
   0   1   8        6.01       25.93     40.46 o
   1   1   8       79.44       73.46     51.94 o
   2   1   8       45.27       67.31     42.45 o
   3   1   8        9.26       61.04     40.08 o
   4   1   8       15.71      -16.25     50.99 o
  -7   2   8       41.80       53.51     25.49 o
  -6   2   8       45.68       57.51     20.57 o
  -5   2   8       54.71      -42.44     51.46 o
  -4   2   8       15.96       30.61     46.33 o
  -3   2   8       23.12       37.22     28.11 o
  -2   2   8      170.55      152.68     33.79 o
  -1   2   8        0.76       -6.52     34.81 o
   0   2   8       28.16       25.96     20.85 o
   1   2   8        6.77      -27.44     30.17 o
   2   2   8        0.00       10.81     30.78 o
   3   2   8      126.32      174.62     43.13 o
  -7   3   8        0.68      -23.33     23.33 o
  -6   3   8        3.84       -3.82     28.10 o
  -5   3   8        7.93      -49.84     49.84 o
  -4   3   8        0.50       54.38     45.09 o
  -3   3   8        9.68       36.83     28.85 o
  -2   3   8       66.01       16.54     28.38 o
  -1   3   8        3.80        0.77     37.29 o
   0   3   8        2.33        5.03     20.70 o
   1   3   8       46.53       94.52     37.62 o
   2   3   8       14.23       44.20     41.48 o
   3   3   8       13.90       30.37     60.58 o
  -7   4   8       10.44        3.22     47.90 o
  -6   4   8       28.94       40.76     20.03 o
  -5   4   8       50.53       14.27     25.52 o
  -4   4   8      212.81      220.73     44.68 o
  -3   4   8       56.88       28.61     38.83 o
  -2   4   8      101.07       81.04     29.91 o
  -1   4   8       37.87        0.53     22.29 o
   0   4   8       13.89       21.97     21.41 o
   1   4   8        0.17       15.36     27.59 o
   2   4   8       36.61       75.73     63.18 o
   3   4   8        0.50       35.59     37.89 o
  -7   5   8       23.99        4.55     24.56 o
  -6   5   8       18.86       25.80     27.93 o
  -5   5   8        2.29      -14.22     25.92 o
  -4   5   8       38.15       57.37     39.76 o
  -3   5   8      493.97      458.10     43.36 o
  -2   5   8      180.67      141.40     32.71 o
  -1   5   8        0.96      -24.32     24.32 o
   0   5   8       86.74      101.19     23.83 o
   1   5   8       43.80       80.39     42.69 o
   2   5   8       46.27       71.58     60.20 o
   3   5   8        2.61      105.04     39.76 o
  -6   6   8       45.17       50.02     31.46 o
  -5   6   8      101.33       80.58     32.13 o
  -4   6   8       21.11       10.91     22.10 o
  -3   6   8        2.91       66.15     29.28 o
  -2   6   8        0.07      -18.84     19.12 o
  -1   6   8      199.33      173.03     34.09 o
   0   6   8        0.22       36.32     27.81 o
   1   6   8        1.23      -21.49     29.62 o
   2   6   8        0.17       25.02     33.88 o
   3   6   8       91.77       64.79     38.19 o
  -6   7   8       54.91       48.16     51.08 o
  -5   7   8        5.85      -30.08     30.08 o
  -4   7   8       70.91       57.01     25.98 o
  -3   7   8        0.41       30.09     26.26 o
  -2   7   8       57.35       62.58     22.30 o
  -1   7   8       70.97       21.19     32.14 o
   0   7   8        0.01       -4.78     22.81 o
   1   7   8       14.07      -19.56     35.17 o
   2   7   8       97.29       48.23     41.24 o
   3   7   8        0.00       17.96     52.23 o
  -6   8   8       29.06       24.60     38.53 o
  -5   8   8        0.13        2.03     63.98 o
  -4   8   8       29.63       66.58     27.53 o
  -3   8   8       10.53        2.78     21.26 o
  -2   8   8       69.04       87.45     23.85 o
  -1   8   8       16.27       28.57     34.03 o
   0   8   8       79.65       48.58     26.43 o
   1   8   8       13.88      -11.26     34.45 o
   2   8   8       12.53      -38.17     73.17 o
   3   8   8       25.91      -44.21     44.21 o
  -6   9   8       37.09       28.38     26.51 o
  -5   9   8       12.18       -0.77     43.26 o
  -4   9   8       69.60       94.31     42.22 o
  -3   9   8       34.29       62.22     23.02 o
  -2   9   8       31.76       34.43     25.09 o
  -1   9   8        4.00        6.62     33.51 o
   0   9   8       23.75       61.58     29.65 o
   1   9   8       40.50       27.83     36.12 o
   2   9   8       31.55       16.57     40.96 o
   3   9   8        0.00      -33.22     45.37 o
  -6  10   8        1.91        7.77     21.46 o
  -5  10   8      140.54      101.75     40.15 o
  -4  10   8        5.53       26.13     32.02 o
  -3  10   8        0.90       21.78     22.23 o
  -2  10   8        0.83        2.45     24.28 o
  -1  10   8      209.51      274.90     45.29 o
   0  10   8        9.81       23.72     29.68 o
   1  10   8       25.63       11.78     34.82 o
   2  10   8        0.00        6.96     62.92 o
   3  10   8       34.70      -12.67     47.39 o
  -6  11   8       12.38       66.12     25.31 o
  -5  11   8        0.06       19.52     17.87 o
  -4  11   8        2.51       -9.78     24.08 o
  -3  11   8        7.08       -0.10     41.43 o
  -2  11   8       28.78       47.65     26.54 o
  -1  11   8        9.64      -13.49     36.06 o
   0  11   8       30.62       22.45     68.93 o
   1  11   8      121.63      104.82     87.84 o
   2  11   8       16.14       55.72     44.01 o
  -5  12   8       12.75       15.24     33.87 o
  -4  12   8       22.43       35.29     27.12 o
  -3  12   8       16.08       56.93     62.58 o
  -2  12   8       63.07       28.74     35.77 o
  -1  12   8        1.06        3.21     22.92 o
   0  12   8       84.22       61.25     33.54 o
   1  12   8        3.63      -87.84    112.59 o
   2  12   8       36.73       38.97     44.48 o
  -5  13   8        8.90       -1.24     57.45 o
  -4  13   8       29.01       68.31     20.87 o
  -3  13   8      143.72      208.25     24.38 o
  -2  13   8       71.82       58.68     21.85 o
  -1  13   8        1.07       40.05     24.57 o
   0  13   8       44.22      -17.34     33.22 o
   1  13   8       12.86       23.62     38.13 o
   2  13   8        1.44      -23.21     77.94 o
  -5  14   8       20.49       17.99     46.58 o
  -4  14   8        1.80        4.98     21.47 o
  -3  14   8        9.94      -19.69     19.69 o
  -2  14   8        6.74       -7.04     39.03 o
  -1  14   8      131.35      145.57     35.72 o
   0  14   8        1.83      -19.10     34.12 o
   1  14   8        2.54        6.52     39.15 o
   2  14   8        9.70      -44.39     44.89 o
  -5  15   8        2.49       22.27     74.23 o
  -4  15   8        2.36        2.91     45.84 o
  -3  15   8       14.43       17.61     21.29 o
  -2  15   8        0.04       -3.84     26.84 o
  -1  15   8       27.90        9.84     26.87 o
   0  15   8       14.31        6.62     74.23 o
   1  15   8       80.23      133.06     88.55 o
  -4  16   8       23.16       80.73     26.71 o
  -3  16   8       16.53       19.24     22.40 o
  -2  16   8       11.50       14.99     32.81 o
  -1  16   8       10.40      -19.35     39.01 o
   0  16   8       13.38       86.09     38.61 o
   1  16   8       34.12       53.75     51.61 o
  -3  17   8        5.11       30.62     26.35 o
  -2  17   8       32.89      105.52     30.02 o
  -1  17   8        2.79       12.74     34.64 o
   0  17   8       17.66       28.71     45.42 o
  -3  18   8        8.38      -21.41     26.40 o
  -2  18   8        2.36       27.86     25.37 o
  -1  18   8       20.59       34.78     40.32 o
  -5   0   9       85.05      150.94     90.14 o
  -3   0   9       30.49       51.32     51.08 o
  -1   0   9        0.35      -66.10     66.10 o
   1   0   9       22.13      -46.31     46.31 o
  -5   1   9       23.42      -60.99     62.74 o
  -4   1   9       69.66      155.66     37.49 o
  -3   1   9       46.45       88.46     36.02 o
  -2   1   9        0.75      -11.54     30.05 o
  -1   1   9       13.68      -65.75     65.75 o
   0   1   9        2.93       58.89     45.07 o
   1   1   9      204.74      257.41     68.05 o
   2   1   9        0.06      -43.49     43.49 o
  -5   2   9        7.93      -54.10     54.10 o
  -4   2   9        0.31       23.82     31.23 o
  -3   2   9       26.18       77.65     33.79 o
  -2   2   9      172.33      174.53     38.92 o
  -1   2   9       90.89       12.02     77.41 o
   0   2   9       12.20       -6.03     27.58 o
   1   2   9       24.85       27.06     36.76 o
   2   2   9      183.58      126.82     47.15 o
  -5   3   9        0.62       22.54     79.00 o
  -4   3   9       45.51       67.64     33.29 o
  -3   3   9       83.89       68.25     33.31 o
  -2   3   9       11.83       43.60     31.93 o
  -1   3   9       24.41       -8.10     29.56 o
   0   3   9       72.51       74.55     29.62 o
   1   3   9       60.62       34.07     36.34 o
   2   3   9       10.29      -27.06     41.99 o
  -5   4   9       16.30      111.40     89.96 o
  -4   4   9       42.00      168.32     34.62 o
  -3   4   9       88.86       85.80     33.98 o
  -2   4   9        0.16       21.69     32.84 o
  -1   4   9      124.70       84.68     68.40 o
   0   4   9        8.01       25.53     28.31 o
   1   4   9        0.95       66.55     54.97 o
   2   4   9        0.44      -15.27     42.41 o
  -5   5   9       70.17       87.16     81.58 o
  -4   5   9       52.02      132.48     40.33 o
  -3   5   9       12.01       50.78     43.67 o
  -2   5   9        0.05      -24.50     30.03 o
  -1   5   9       61.39      -14.96     35.19 o
   0   5   9        0.68      -11.37     27.72 o
   1   5   9       19.31       30.51     36.31 o
   2   5   9        0.26       16.14     43.18 o
  -5   6   9       12.42        2.87     53.67 o
  -4   6   9        0.84       12.55     25.50 o
  -3   6   9        2.09      -14.61     29.66 o
  -2   6   9       52.34       86.24     44.89 o
  -1   6   9       14.71      -41.36     41.36 o
   0   6   9       12.11       27.03     28.48 o
   1   6   9       10.32       -0.65     35.23 o
  -5   7   9        0.10        6.02     28.15 o
  -4   7   9        3.22       37.94     28.13 o
  -3   7   9       39.22       60.17     58.32 o
  -2   7   9        0.11       12.66     36.68 o
  -1   7   9        1.16      -39.37     39.37 o
   0   7   9       78.49       99.23     31.41 o
   1   7   9       10.95        5.70     41.71 o
  -5   8   9       64.98       66.43     65.98 o
  -4   8   9       83.64       69.91     31.82 o
  -3   8   9       20.10       27.91     36.58 o
  -2   8   9       11.70       40.11     33.88 o
  -1   8   9       57.42      -10.91     44.00 o
   0   8   9        4.74      -17.52     41.53 o
   1   8   9        2.14        0.56     37.70 o
  -5   9   9       13.44       90.14     81.30 o
  -4   9   9       51.15       19.07     47.15 o
  -3   9   9       11.94        9.45     32.53 o
  -2   9   9       43.34       23.87     52.04 o
  -1   9   9       35.63       -4.95     45.34 o
   0   9   9        3.88       22.47     30.19 o
   1   9   9       34.45       34.96     37.86 o
  -4  10   9        2.98       26.67     35.00 o
  -3  10   9        8.40       10.89     34.15 o
  -2  10   9       75.74       91.14     39.13 o
  -1  10   9        0.10      -11.75     27.70 o
   0  10   9        4.28      -18.91     30.85 o
   1  10   9        9.16      -17.91     37.78 o
  -4  11   9       14.32       25.00     42.18 o
  -3  11   9       39.60       83.76     60.41 o
  -2  11   9        2.51      -38.15     38.15 o
  -1  11   9        2.16       16.23     38.06 o
   0  11   9       61.06       96.64     36.16 o
  -3  12   9        0.15      -28.02     35.36 o
  -2  12   9        2.85       31.01     24.41 o
  -1  12   9      101.40      106.62     33.88 o
   0  12   9        8.84      -27.25     57.80 o
  -3  13   9       11.93       50.46     40.18 o
  -2  13   9       34.82       36.88     29.29 o
  -1  13   9        8.67       41.38     27.17 o
  -2   0  10       23.62      -44.15    136.62 o
  -3   1  10        4.89       27.34     41.84 o
  -2   1  10       22.69      -32.80     41.99 o
  -1   1  10        0.61       12.37     37.47 o
  -3   2  10       25.65       21.58     47.86 o
  -2   2  10        9.66       59.91     74.86 o
  -1   2  10       35.39      -39.59     39.59 o
  -2   3  10        2.93       26.10     82.50 o
  -2   4  10       58.64      -20.15     84.84 o
 
